# Supplementary material for: Time series dataset of fish assemblages near thermal discharges at nuclear power plants in northern Taiwan
Source: Sci Data. 2018 May 8;5:180085. doi: 10.1038/sdata.2018.85 (PMC5944904; doi:10.1038/sdata.2018.85)
Supplement: Supplementary file 1 [file sdata201885-isa1.zip › i_Investigation.txt]

# Investigation File generated for Scientific Data with Investigation File Authoring Tool version 0.1.0 on 06/04/2018 - This metadata file is CC0
ONTOLOGY SOURCE REFERENCE
Term Source Name	NCBITAXON	GAZ	ENVO	UO	OBI	ERO
Term Source File	http://data.bioontology.org/ontologies/NCBITAXON	http://data.bioontology.org/ontologies/GAZ	http://data.bioontology.org/ontologies/ENVO	http://data.bioontology.org/ontologies/UO	http://data.bioontology.org/ontologies/OBI	http://data.bioontology.org/ontologies/ERO
Term Source Version	2016AB	$Revision: 1.512 $		unknown	2014-08-18	2013-08-02
Term Source Description	National Center for Biotechnology Information (NCBI) Organismal Classification	Gazetteer	Environment Ontology	Units of Measurement Ontology	Ontology for Biomedical Investigations	Eagle-I Research Resource Ontology
INVESTIGATION
Investigation Identifier
Investigation Title
Investigation Description
Investigation Submission Date
Investigation Public Release Date
INVESTIGATION PUBLICATIONS
Investigation PubMed ID
Investigation Publication DOI
Investigation Publication Author List
Investigation Publication Title
Investigation Publication Status
Investigation Publication Status Term Accession Number
Investigation Publication Status Term Source REF
INVESTIGATION CONTACTS
Investigation Person Last Name
Investigation Person Mid Initials
Investigation Person First Name
Investigation Person Address
Investigation Person Phone
Investigation Person Fax
Investigation Person Email
Investigation Person Affiliation
Investigation Person Roles
Investigation Person Roles Term Accession Number
Investigation Person Roles Term Source REF
STUDY
Study Identifier	10.1038/sdata.2018.85
Study Title	Time series dataset of fish assemblages near thermal discharges at nuclear power plants in northern Taiwan
Study Submission Date	09/01/2018
Study Public Release Date	08/05/2018
Study Description	http://www.nature.com/articles/sdata201885#abstract
Study File Name	s_study_Shao.txt
Comment[Subject Keywords]	//;///
Comment[Manuscript Licence]	CC BY-4.0
Comment[Experimental Metadata Licence]	CC0
Comment[Supplementary Information File Name]	
Comment[Supplementary Information File Type]	x-zip-compressed
Comment[Supplementary Information File URL]	http://www.nature.com/articles/sdata201885#supplementary-information
Comment[Data Repository]	Dryad Digital Repository
Comment[Data Record Accession]	doi:10.5061/dryad.7hf2j
Comment[Data Record URI]	https://doi.org/10.5061/dryad.7hf2j
STUDY DESIGN DESCRIPTORS
Study Design Type	observation design	time series design	biodiversity assessment objective	species comparison design
Study Design Type Term Accession Number	OBI:0300311	OBI:0500020	OBI:0001969	OBI:0001310
Study Design Type Term Source REF	OBI	OBI	OBI	OBI
STUDY PUBLICATIONS
Study PubMed ID
Study Publication DOI
Study Publication Author List
Study Publication Title
Study Publication Status
Study Publication Status Term Accession Number
Study Publication Status Term Source REF
STUDY FACTORS
Study Factor Name	month	year
Study Factor Type	temporal_interval	temporal_interval
Study Factor Type Term Accession Number	http://www.ifomis.org/bfo/1.1/span#TemporalInterval	http://www.ifomis.org/bfo/1.1/span#TemporalInterval
Study Factor Type Term Source REF	ERO	ERO
STUDY ASSAYS
Study Assay Measurement Type	species identification
Study Assay Measurement Type Term Accession Number	""
Study Assay Measurement Type Term Source REF	""
Study Assay Technology Type	visual observation method
Study Assay Technology Type Term Accession Number	ERO:0001322
Study Assay Technology Type Term Source REF	ERO
Study Assay Technology Platform	""
Study Assay File Name	a_assay_Shao.txt
STUDY PROTOCOLS
Study Protocol Name	Trammel net fish sampling	Underwater diving visual census	Fish identification
Study Protocol Type	selection	selection	information acquisition
Study Protocol Type Term Accession Number	OBI:0001928	OBI:0001928	OBI:0600013
Study Protocol Type Term Source REF	OBI	OBI	OBI
Study Protocol Description			
Study Protocol URI	""	""	""
Study Protocol Version			
Study Protocol Parameters Name	""	""	""
Study Protocol Parameters Name Term Accession Number	""	""	""
Study Protocol Parameters Name Term Source REF	""	""	""
Study Protocol Components Name	""	""	""
Study Protocol Components Type	""	""	""
Study Protocol Components Type Term Accession Number	""	""	""
Study Protocol Components Type Term Source REF	""	""	""
STUDY CONTACTS
Study Person Last Name	Chen	Chen	Shao
Study Person First Name	Hungyen	Ching-Yi	Kwang-Tsao
Study Person Mid Initials			
Study Person Email	""	""	zoskt@gate.sinica.edu.tw
Study Person Phone			
Study Person Fax			
Study Person Address			
Study Person Affiliation	Department of Agronomy, National Taiwan University, Taipei 10617, Taiwan	National Museum of Marine Science and Technology, Keelung 20248, Taiwan	National Museum of Marine Science and Technology, Keelung 20248, Taiwan
Study Person Roles			
Study Person Roles Term Accession Number			
Study Person Roles Term Source REF			
Comment[Study Person ORCID]			
Comment[Funder]			
Comment[FundRef ID]			
Comment[Funder Term Source REF]			
Comment[Grant Identifier]			
