# Supplementary material for: Time series dataset of fish assemblages near thermal discharges at nuclear power plants in northern Taiwan
Source: Sci Data. 2018 May 8;5:180085. doi: 10.1038/sdata.2018.85 (PMC5944904; doi:10.1038/sdata.2018.85)
Supplement: Supplementary file 1 [file sdata201885-isa1.zip › s_study_Shao.txt]

Source Name	Characteristics[organism]	Term Source REF	Term Accession Number	Characteristics[geographical location]	Term Source REF	Term Accession Number	Characteristics[environment type]	Term Source REF	Term Accession Number	Characteristics[latitude]	Unit	Term Source REF	Term Accession Number	Characteristics[longitude]	Unit	Term Source REF	Term Accession Number	Protocol REF	Sample Name	Factor Value[month]	Factor Value[year]
Shimen nuclear power plant	Gnathostomata	NCBITAXON	NCBITaxon:7776	Taiwan	GAZ	GAZ:00005341	ocean biome	ENVO	ENVO:01000048	25.295833	degree	UO	UO:0000185	121.5865	degree	UO	UO:0000185	Trammel net fish sampling	I_A_Apr_01	Apr	2001
Shimen nuclear power plant	Gnathostomata	NCBITAXON	NCBITaxon:7776	Taiwan	GAZ	GAZ:00005341	ocean biome	ENVO	ENVO:01000048	25.295833	degree	UO	UO:0000185	121.5865	degree	UO	UO:0000185	Trammel net fish sampling	I_A_Jul_01	Jul	2001
Shimen nuclear power plant	Gnathostomata	NCBITAXON	NCBITaxon:7776	Taiwan	GAZ	GAZ:00005341	ocean biome	ENVO	ENVO:01000048	25.295833	degree	UO	UO:0000185	121.5865	degree	UO	UO:0000185	Trammel net fish sampling	I_A_Oct_01	Oct	2001
Shimen nuclear power plant	Gnathostomata	NCBITAXON	NCBITaxon:7776	Taiwan	GAZ	GAZ:00005341	ocean biome	ENVO	ENVO:01000048	25.295833	degree	UO	UO:0000185	121.5865	degree	UO	UO:0000185	Trammel net fish sampling	I_A_Jan_02	Jan	2002
Shimen nuclear power plant	Gnathostomata	NCBITAXON	NCBITaxon:7776	Taiwan	GAZ	GAZ:00005341	ocean biome	ENVO	ENVO:01000048	25.295833	degree	UO	UO:0000185	121.5865	degree	UO	UO:0000185	Trammel net fish sampling	I_A_Jun_02	Jun	2002
Shimen nuclear power plant	Gnathostomata	NCBITAXON	NCBITaxon:7776	Taiwan	GAZ	GAZ:00005341	ocean biome	ENVO	ENVO:01000048	25.295833	degree	UO	UO:0000185	121.5865	degree	UO	UO:0000185	Trammel net fish sampling	I_A_Aug_02	Aug	2002
Shimen nuclear power plant	Gnathostomata	NCBITAXON	NCBITaxon:7776	Taiwan	GAZ	GAZ:00005341	ocean biome	ENVO	ENVO:01000048	25.295833	degree	UO	UO:0000185	121.5865	degree	UO	UO:0000185	Trammel net fish sampling	I_A_Nov_02	Nov	2002
Shimen nuclear power plant	Gnathostomata	NCBITAXON	NCBITaxon:7776	Taiwan	GAZ	GAZ:00005341	ocean biome	ENVO	ENVO:01000048	25.295833	degree	UO	UO:0000185	121.5865	degree	UO	UO:0000185	Trammel net fish sampling	I_A_Feb_03	Feb	2003
Shimen nuclear power plant	Gnathostomata	NCBITAXON	NCBITaxon:7776	Taiwan	GAZ	GAZ:00005341	ocean biome	ENVO	ENVO:01000048	25.295833	degree	UO	UO:0000185	121.5865	degree	UO	UO:0000185	Trammel net fish sampling	I_A_May_03	May	2003
Shimen nuclear power plant	Gnathostomata	NCBITAXON	NCBITaxon:7776	Taiwan	GAZ	GAZ:00005341	ocean biome	ENVO	ENVO:01000048	25.295833	degree	UO	UO:0000185	121.5865	degree	UO	UO:0000185	Trammel net fish sampling	I_A_Aug_03	Aug	2003
Shimen nuclear power plant	Gnathostomata	NCBITAXON	NCBITaxon:7776	Taiwan	GAZ	GAZ:00005341	ocean biome	ENVO	ENVO:01000048	25.295833	degree	UO	UO:0000185	121.5865	degree	UO	UO:0000185	Trammel net fish sampling	I_A_Dec_03	Dec	2003
Shimen nuclear power plant	Gnathostomata	NCBITAXON	NCBITaxon:7776	Taiwan	GAZ	GAZ:00005341	ocean biome	ENVO	ENVO:01000048	25.295833	degree	UO	UO:0000185	121.5865	degree	UO	UO:0000185	Trammel net fish sampling	I_A_Feb_04	Feb	2004
Shimen nuclear power plant	Gnathostomata	NCBITAXON	NCBITaxon:7776	Taiwan	GAZ	GAZ:00005341	ocean biome	ENVO	ENVO:01000048	25.295833	degree	UO	UO:0000185	121.5865	degree	UO	UO:0000185	Trammel net fish sampling	I_A_May_04	May	2004
Shimen nuclear power plant	Gnathostomata	NCBITAXON	NCBITaxon:7776	Taiwan	GAZ	GAZ:00005341	ocean biome	ENVO	ENVO:01000048	25.295833	degree	UO	UO:0000185	121.5865	degree	UO	UO:0000185	Trammel net fish sampling	I_A_Aug_04	Aug	2004
Shimen nuclear power plant	Gnathostomata	NCBITAXON	NCBITaxon:7776	Taiwan	GAZ	GAZ:00005341	ocean biome	ENVO	ENVO:01000048	25.295833	degree	UO	UO:0000185	121.5865	degree	UO	UO:0000185	Trammel net fish sampling	I_A_Dec_04	Dec	2004
Shimen nuclear power plant	Gnathostomata	NCBITAXON	NCBITaxon:7776	Taiwan	GAZ	GAZ:00005341	ocean biome	ENVO	ENVO:01000048	25.295833	degree	UO	UO:0000185	121.5865	degree	UO	UO:0000185	Trammel net fish sampling	I_A_Feb_05	Feb	2005
Shimen nuclear power plant	Gnathostomata	NCBITAXON	NCBITaxon:7776	Taiwan	GAZ	GAZ:00005341	ocean biome	ENVO	ENVO:01000048	25.295833	degree	UO	UO:0000185	121.5865	degree	UO	UO:0000185	Trammel net fish sampling	I_A_Jun_05	Jun	2005
Shimen nuclear power plant	Gnathostomata	NCBITAXON	NCBITaxon:7776	Taiwan	GAZ	GAZ:00005341	ocean biome	ENVO	ENVO:01000048	25.295833	degree	UO	UO:0000185	121.5865	degree	UO	UO:0000185	Trammel net fish sampling	I_A_Aug_05	Aug	2005
Shimen nuclear power plant	Gnathostomata	NCBITAXON	NCBITaxon:7776	Taiwan	GAZ	GAZ:00005341	ocean biome	ENVO	ENVO:01000048	25.295833	degree	UO	UO:0000185	121.5865	degree	UO	UO:0000185	Trammel net fish sampling	I_A_Oct_05	Oct	2005
Shimen nuclear power plant	Gnathostomata	NCBITAXON	NCBITaxon:7776	Taiwan	GAZ	GAZ:00005341	ocean biome	ENVO	ENVO:01000048	25.295833	degree	UO	UO:0000185	121.5865	degree	UO	UO:0000185	Trammel net fish sampling	I_A_Feb_06	Feb	2006
Shimen nuclear power plant	Gnathostomata	NCBITAXON	NCBITaxon:7776	Taiwan	GAZ	GAZ:00005341	ocean biome	ENVO	ENVO:01000048	25.295833	degree	UO	UO:0000185	121.5865	degree	UO	UO:0000185	Trammel net fish sampling	I_A_May_06	May	2006
Shimen nuclear power plant	Gnathostomata	NCBITAXON	NCBITaxon:7776	Taiwan	GAZ	GAZ:00005341	ocean biome	ENVO	ENVO:01000048	25.295833	degree	UO	UO:0000185	121.5865	degree	UO	UO:0000185	Trammel net fish sampling	I_A_Aug_06	Aug	2006
Shimen nuclear power plant	Gnathostomata	NCBITAXON	NCBITaxon:7776	Taiwan	GAZ	GAZ:00005341	ocean biome	ENVO	ENVO:01000048	25.295833	degree	UO	UO:0000185	121.5865	degree	UO	UO:0000185	Trammel net fish sampling	I_A_Nov_06	Nov	2006
Shimen nuclear power plant	Gnathostomata	NCBITAXON	NCBITaxon:7776	Taiwan	GAZ	GAZ:00005341	ocean biome	ENVO	ENVO:01000048	25.295833	degree	UO	UO:0000185	121.5865	degree	UO	UO:0000185	Trammel net fish sampling	I_A_Jan_07	Jan	2007
Shimen nuclear power plant	Gnathostomata	NCBITAXON	NCBITaxon:7776	Taiwan	GAZ	GAZ:00005341	ocean biome	ENVO	ENVO:01000048	25.295833	degree	UO	UO:0000185	121.5865	degree	UO	UO:0000185	Trammel net fish sampling	I_A_May_07	May	2007
Shimen nuclear power plant	Gnathostomata	NCBITAXON	NCBITaxon:7776	Taiwan	GAZ	GAZ:00005341	ocean biome	ENVO	ENVO:01000048	25.295833	degree	UO	UO:0000185	121.5865	degree	UO	UO:0000185	Trammel net fish sampling	I_A_Aug_07	Aug	2007
Shimen nuclear power plant	Gnathostomata	NCBITAXON	NCBITaxon:7776	Taiwan	GAZ	GAZ:00005341	ocean biome	ENVO	ENVO:01000048	25.295833	degree	UO	UO:0000185	121.5865	degree	UO	UO:0000185	Trammel net fish sampling	I_A_Nov_07	Nov	2007
Shimen nuclear power plant	Gnathostomata	NCBITAXON	NCBITaxon:7776	Taiwan	GAZ	GAZ:00005341	ocean biome	ENVO	ENVO:01000048	25.295833	degree	UO	UO:0000185	121.5865	degree	UO	UO:0000185	Trammel net fish sampling	I_A_Mar_08	Mar	2008
Shimen nuclear power plant	Gnathostomata	NCBITAXON	NCBITaxon:7776	Taiwan	GAZ	GAZ:00005341	ocean biome	ENVO	ENVO:01000048	25.295833	degree	UO	UO:0000185	121.5865	degree	UO	UO:0000185	Trammel net fish sampling	I_A_May_08	May	2008
Shimen nuclear power plant	Gnathostomata	NCBITAXON	NCBITaxon:7776	Taiwan	GAZ	GAZ:00005341	ocean biome	ENVO	ENVO:01000048	25.295833	degree	UO	UO:0000185	121.5865	degree	UO	UO:0000185	Trammel net fish sampling	I_A_Aug_08	Aug	2008
Shimen nuclear power plant	Gnathostomata	NCBITAXON	NCBITaxon:7776	Taiwan	GAZ	GAZ:00005341	ocean biome	ENVO	ENVO:01000048	25.295833	degree	UO	UO:0000185	121.5865	degree	UO	UO:0000185	Trammel net fish sampling	I_A_Oct_08	Oct	2008
Shimen nuclear power plant	Gnathostomata	NCBITAXON	NCBITaxon:7776	Taiwan	GAZ	GAZ:00005341	ocean biome	ENVO	ENVO:01000048	25.295833	degree	UO	UO:0000185	121.5865	degree	UO	UO:0000185	Trammel net fish sampling	I_A_Feb_09	Feb	2009
Shimen nuclear power plant	Gnathostomata	NCBITAXON	NCBITaxon:7776	Taiwan	GAZ	GAZ:00005341	ocean biome	ENVO	ENVO:01000048	25.295833	degree	UO	UO:0000185	121.5865	degree	UO	UO:0000185	Trammel net fish sampling	I_A_May_09	May	2009
Shimen nuclear power plant	Gnathostomata	NCBITAXON	NCBITaxon:7776	Taiwan	GAZ	GAZ:00005341	ocean biome	ENVO	ENVO:01000048	25.295833	degree	UO	UO:0000185	121.5865	degree	UO	UO:0000185	Trammel net fish sampling	I_A_Aug_09	Aug	2009
Shimen nuclear power plant	Gnathostomata	NCBITAXON	NCBITaxon:7776	Taiwan	GAZ	GAZ:00005341	ocean biome	ENVO	ENVO:01000048	25.295833	degree	UO	UO:0000185	121.5865	degree	UO	UO:0000185	Trammel net fish sampling	I_A_Nov_09	Nov	2009
Shimen nuclear power plant	Gnathostomata	NCBITAXON	NCBITaxon:7776	Taiwan	GAZ	GAZ:00005341	ocean biome	ENVO	ENVO:01000048	25.295833	degree	UO	UO:0000185	121.5865	degree	UO	UO:0000185	Trammel net fish sampling	I_A_Feb_10	Feb	2010
Shimen nuclear power plant	Gnathostomata	NCBITAXON	NCBITaxon:7776	Taiwan	GAZ	GAZ:00005341	ocean biome	ENVO	ENVO:01000048	25.295833	degree	UO	UO:0000185	121.5865	degree	UO	UO:0000185	Trammel net fish sampling	I_A_Apr_10	Apr	2010
Shimen nuclear power plant	Gnathostomata	NCBITAXON	NCBITaxon:7776	Taiwan	GAZ	GAZ:00005341	ocean biome	ENVO	ENVO:01000048	25.295833	degree	UO	UO:0000185	121.5865	degree	UO	UO:0000185	Trammel net fish sampling	I_A_Jul_10	Jul	2010
Shimen nuclear power plant	Gnathostomata	NCBITAXON	NCBITaxon:7776	Taiwan	GAZ	GAZ:00005341	ocean biome	ENVO	ENVO:01000048	25.295833	degree	UO	UO:0000185	121.5865	degree	UO	UO:0000185	Trammel net fish sampling	I_A_Oct_10	Oct	2010
Shimen nuclear power plant	Gnathostomata	NCBITAXON	NCBITaxon:7776	Taiwan	GAZ	GAZ:00005341	ocean biome	ENVO	ENVO:01000048	25.295833	degree	UO	UO:0000185	121.5865	degree	UO	UO:0000185	Trammel net fish sampling	I_A_Feb_11	Feb	2011
Shimen nuclear power plant	Gnathostomata	NCBITAXON	NCBITaxon:7776	Taiwan	GAZ	GAZ:00005341	ocean biome	ENVO	ENVO:01000048	25.295833	degree	UO	UO:0000185	121.5865	degree	UO	UO:0000185	Trammel net fish sampling	I_A_Apr_11	Apr	2011
Shimen nuclear power plant	Gnathostomata	NCBITAXON	NCBITaxon:7776	Taiwan	GAZ	GAZ:00005341	ocean biome	ENVO	ENVO:01000048	25.295833	degree	UO	UO:0000185	121.5865	degree	UO	UO:0000185	Trammel net fish sampling	I_A_Jul_11	Jul	2011
Shimen nuclear power plant	Gnathostomata	NCBITAXON	NCBITaxon:7776	Taiwan	GAZ	GAZ:00005341	ocean biome	ENVO	ENVO:01000048	25.295833	degree	UO	UO:0000185	121.5865	degree	UO	UO:0000185	Trammel net fish sampling	I_A_Oct_11	Oct	2011
Shimen nuclear power plant	Gnathostomata	NCBITAXON	NCBITaxon:7776	Taiwan	GAZ	GAZ:00005341	ocean biome	ENVO	ENVO:01000048	25.295833	degree	UO	UO:0000185	121.5865	degree	UO	UO:0000185	Trammel net fish sampling	I_A_Feb_12	Feb	2012
Shimen nuclear power plant	Gnathostomata	NCBITAXON	NCBITaxon:7776	Taiwan	GAZ	GAZ:00005341	ocean biome	ENVO	ENVO:01000048	25.295833	degree	UO	UO:0000185	121.5865	degree	UO	UO:0000185	Trammel net fish sampling	I_A_Apr_12	Apr	2012
Shimen nuclear power plant	Gnathostomata	NCBITAXON	NCBITaxon:7776	Taiwan	GAZ	GAZ:00005341	ocean biome	ENVO	ENVO:01000048	25.295833	degree	UO	UO:0000185	121.5865	degree	UO	UO:0000185	Trammel net fish sampling	I_A_Jul_12	Jul	2012
Shimen nuclear power plant	Gnathostomata	NCBITAXON	NCBITaxon:7776	Taiwan	GAZ	GAZ:00005341	ocean biome	ENVO	ENVO:01000048	25.295833	degree	UO	UO:0000185	121.5865	degree	UO	UO:0000185	Trammel net fish sampling	I_A_Nov_12	Nov	2012
Shimen nuclear power plant	Gnathostomata	NCBITAXON	NCBITaxon:7776	Taiwan	GAZ	GAZ:00005341	ocean biome	ENVO	ENVO:01000048	25.295833	degree	UO	UO:0000185	121.5865	degree	UO	UO:0000185	Trammel net fish sampling	I_A_Jan_13	Jan	2013
Shimen nuclear power plant	Gnathostomata	NCBITAXON	NCBITaxon:7776	Taiwan	GAZ	GAZ:00005341	ocean biome	ENVO	ENVO:01000048	25.295833	degree	UO	UO:0000185	121.5865	degree	UO	UO:0000185	Trammel net fish sampling	I_A_May_13	May	2013
Shimen nuclear power plant	Gnathostomata	NCBITAXON	NCBITaxon:7776	Taiwan	GAZ	GAZ:00005341	ocean biome	ENVO	ENVO:01000048	25.295833	degree	UO	UO:0000185	121.5865	degree	UO	UO:0000185	Trammel net fish sampling	I_A_Aug_13	Aug	2013
Shimen nuclear power plant	Gnathostomata	NCBITAXON	NCBITaxon:7776	Taiwan	GAZ	GAZ:00005341	ocean biome	ENVO	ENVO:01000048	25.295833	degree	UO	UO:0000185	121.5865	degree	UO	UO:0000185	Trammel net fish sampling	I_A_Oct_13	Oct	2013
Shimen nuclear power plant	Gnathostomata	NCBITAXON	NCBITaxon:7776	Taiwan	GAZ	GAZ:00005341	ocean biome	ENVO	ENVO:01000048	25.295833	degree	UO	UO:0000185	121.5865	degree	UO	UO:0000185	Trammel net fish sampling	I_A_Jan_14	Jan	2014
Shimen nuclear power plant	Gnathostomata	NCBITAXON	NCBITaxon:7776	Taiwan	GAZ	GAZ:00005341	ocean biome	ENVO	ENVO:01000048	25.295833	degree	UO	UO:0000185	121.5865	degree	UO	UO:0000185	Trammel net fish sampling	I_A_May_14	May	2014
Shimen nuclear power plant	Gnathostomata	NCBITAXON	NCBITaxon:7776	Taiwan	GAZ	GAZ:00005341	ocean biome	ENVO	ENVO:01000048	25.295833	degree	UO	UO:0000185	121.5865	degree	UO	UO:0000185	Trammel net fish sampling	I_A_Aug_14	Aug	2014
Shimen nuclear power plant	Gnathostomata	NCBITAXON	NCBITaxon:7776	Taiwan	GAZ	GAZ:00005341	ocean biome	ENVO	ENVO:01000048	25.295833	degree	UO	UO:0000185	121.5865	degree	UO	UO:0000185	Trammel net fish sampling	I_A_Oct_14	Oct	2014
Shimen nuclear power plant	Gnathostomata	NCBITAXON	NCBITaxon:7776	Taiwan	GAZ	GAZ:00005341	ocean biome	ENVO	ENVO:01000048	25.295833	degree	UO	UO:0000185	121.5865	degree	UO	UO:0000185	Trammel net fish sampling	I_A_Feb_15	Feb	2015
Shimen nuclear power plant	Gnathostomata	NCBITAXON	NCBITaxon:7776	Taiwan	GAZ	GAZ:00005341	ocean biome	ENVO	ENVO:01000048	25.295833	degree	UO	UO:0000185	121.5865	degree	UO	UO:0000185	Trammel net fish sampling	I_A_Apr_15	Apr	2015
Shimen nuclear power plant	Gnathostomata	NCBITAXON	NCBITaxon:7776	Taiwan	GAZ	GAZ:00005341	ocean biome	ENVO	ENVO:01000048	25.295833	degree	UO	UO:0000185	121.5865	degree	UO	UO:0000185	Trammel net fish sampling	I_A_Jul_15	Jul	2015
Shimen nuclear power plant	Gnathostomata	NCBITAXON	NCBITaxon:7776	Taiwan	GAZ	GAZ:00005341	ocean biome	ENVO	ENVO:01000048	25.295833	degree	UO	UO:0000185	121.5865	degree	UO	UO:0000185	Trammel net fish sampling	I_A_Oct_15	Oct	2015
Shimen nuclear power plant	Gnathostomata	NCBITAXON	NCBITaxon:7776	Taiwan	GAZ	GAZ:00005341	ocean biome	ENVO	ENVO:01000048	25.295833	degree	UO	UO:0000185	121.5865	degree	UO	UO:0000185	Trammel net fish sampling	I_A_Feb_16	Feb	2016
Shimen nuclear power plant	Gnathostomata	NCBITAXON	NCBITaxon:7776	Taiwan	GAZ	GAZ:00005341	ocean biome	ENVO	ENVO:01000048	25.295833	degree	UO	UO:0000185	121.5865	degree	UO	UO:0000185	Trammel net fish sampling	I_A_May_16	May	2016
Shimen nuclear power plant	Gnathostomata	NCBITAXON	NCBITaxon:7776	Taiwan	GAZ	GAZ:00005341	ocean biome	ENVO	ENVO:01000048	25.295833	degree	UO	UO:0000185	121.5865	degree	UO	UO:0000185	Trammel net fish sampling	I_A_Aug_16	Aug	2016
Shimen nuclear power plant	Gnathostomata	NCBITAXON	NCBITaxon:7776	Taiwan	GAZ	GAZ:00005341	ocean biome	ENVO	ENVO:01000048	25.295833	degree	UO	UO:0000185	121.5865	degree	UO	UO:0000185	Trammel net fish sampling	I_A_Oct_16	Oct	2016
Shimen nuclear power plant	Gnathostomata	NCBITAXON	NCBITaxon:7776	Taiwan	GAZ	GAZ:00005341	ocean biome	ENVO	ENVO:01000048	25.295833	degree	UO	UO:0000185	121.5865	degree	UO	UO:0000185	Trammel net fish sampling	I_A_Feb_17	Feb	2017
Shimen nuclear power plant	Gnathostomata	NCBITAXON	NCBITaxon:7776	Taiwan	GAZ	GAZ:00005341	ocean biome	ENVO	ENVO:01000048	25.295833	degree	UO	UO:0000185	121.5865	degree	UO	UO:0000185	Trammel net fish sampling	I_A_Jun_17	Jun	2017
Shimen nuclear power plant	Gnathostomata	NCBITAXON	NCBITaxon:7776	Taiwan	GAZ	GAZ:00005341	ocean biome	ENVO	ENVO:01000048	25.3005	degree	UO	UO:0000185	121.5855	degree	UO	UO:0000185	Trammel net fish sampling	I_B_Jan_01	Jan	2001
Shimen nuclear power plant	Gnathostomata	NCBITAXON	NCBITaxon:7776	Taiwan	GAZ	GAZ:00005341	ocean biome	ENVO	ENVO:01000048	25.3005	degree	UO	UO:0000185	121.5855	degree	UO	UO:0000185	Trammel net fish sampling	I_B_Apr_01	Apr	2001
Shimen nuclear power plant	Gnathostomata	NCBITAXON	NCBITaxon:7776	Taiwan	GAZ	GAZ:00005341	ocean biome	ENVO	ENVO:01000048	25.3005	degree	UO	UO:0000185	121.5855	degree	UO	UO:0000185	Trammel net fish sampling	I_B_Jul_01	Jul	2001
Shimen nuclear power plant	Gnathostomata	NCBITAXON	NCBITaxon:7776	Taiwan	GAZ	GAZ:00005341	ocean biome	ENVO	ENVO:01000048	25.3005	degree	UO	UO:0000185	121.5855	degree	UO	UO:0000185	Trammel net fish sampling	I_B_Oct_01	Oct	2001
Shimen nuclear power plant	Gnathostomata	NCBITAXON	NCBITaxon:7776	Taiwan	GAZ	GAZ:00005341	ocean biome	ENVO	ENVO:01000048	25.3005	degree	UO	UO:0000185	121.5855	degree	UO	UO:0000185	Trammel net fish sampling	I_B_Jan_02	Jan	2002
Shimen nuclear power plant	Gnathostomata	NCBITAXON	NCBITaxon:7776	Taiwan	GAZ	GAZ:00005341	ocean biome	ENVO	ENVO:01000048	25.3005	degree	UO	UO:0000185	121.5855	degree	UO	UO:0000185	Trammel net fish sampling	I_B_Jun_02	Jun	2002
Shimen nuclear power plant	Gnathostomata	NCBITAXON	NCBITaxon:7776	Taiwan	GAZ	GAZ:00005341	ocean biome	ENVO	ENVO:01000048	25.3005	degree	UO	UO:0000185	121.5855	degree	UO	UO:0000185	Trammel net fish sampling	I_B_Aug_02	Aug	2002
Shimen nuclear power plant	Gnathostomata	NCBITAXON	NCBITaxon:7776	Taiwan	GAZ	GAZ:00005341	ocean biome	ENVO	ENVO:01000048	25.3005	degree	UO	UO:0000185	121.5855	degree	UO	UO:0000185	Trammel net fish sampling	I_B_Nov_02	Nov	2002
Shimen nuclear power plant	Gnathostomata	NCBITAXON	NCBITaxon:7776	Taiwan	GAZ	GAZ:00005341	ocean biome	ENVO	ENVO:01000048	25.3005	degree	UO	UO:0000185	121.5855	degree	UO	UO:0000185	Trammel net fish sampling	I_B_Feb_03	Feb	2003
Shimen nuclear power plant	Gnathostomata	NCBITAXON	NCBITaxon:7776	Taiwan	GAZ	GAZ:00005341	ocean biome	ENVO	ENVO:01000048	25.3005	degree	UO	UO:0000185	121.5855	degree	UO	UO:0000185	Trammel net fish sampling	I_B_May_03	May	2003
Shimen nuclear power plant	Gnathostomata	NCBITAXON	NCBITaxon:7776	Taiwan	GAZ	GAZ:00005341	ocean biome	ENVO	ENVO:01000048	25.3005	degree	UO	UO:0000185	121.5855	degree	UO	UO:0000185	Trammel net fish sampling	I_B_Aug_03	Aug	2003
Shimen nuclear power plant	Gnathostomata	NCBITAXON	NCBITaxon:7776	Taiwan	GAZ	GAZ:00005341	ocean biome	ENVO	ENVO:01000048	25.3005	degree	UO	UO:0000185	121.5855	degree	UO	UO:0000185	Trammel net fish sampling	I_B_Dec_03	Dec	2003
Shimen nuclear power plant	Gnathostomata	NCBITAXON	NCBITaxon:7776	Taiwan	GAZ	GAZ:00005341	ocean biome	ENVO	ENVO:01000048	25.3005	degree	UO	UO:0000185	121.5855	degree	UO	UO:0000185	Trammel net fish sampling	I_B_Feb_04	Feb	2004
Shimen nuclear power plant	Gnathostomata	NCBITAXON	NCBITaxon:7776	Taiwan	GAZ	GAZ:00005341	ocean biome	ENVO	ENVO:01000048	25.3005	degree	UO	UO:0000185	121.5855	degree	UO	UO:0000185	Trammel net fish sampling	I_B_May_04	May	2004
Shimen nuclear power plant	Gnathostomata	NCBITAXON	NCBITaxon:7776	Taiwan	GAZ	GAZ:00005341	ocean biome	ENVO	ENVO:01000048	25.3005	degree	UO	UO:0000185	121.5855	degree	UO	UO:0000185	Trammel net fish sampling	I_B_Aug_04	Aug	2004
Shimen nuclear power plant	Gnathostomata	NCBITAXON	NCBITaxon:7776	Taiwan	GAZ	GAZ:00005341	ocean biome	ENVO	ENVO:01000048	25.3005	degree	UO	UO:0000185	121.5855	degree	UO	UO:0000185	Trammel net fish sampling	I_B_Dec_04	Dec	2004
Shimen nuclear power plant	Gnathostomata	NCBITAXON	NCBITaxon:7776	Taiwan	GAZ	GAZ:00005341	ocean biome	ENVO	ENVO:01000048	25.3005	degree	UO	UO:0000185	121.5855	degree	UO	UO:0000185	Trammel net fish sampling	I_B_Feb_05	Feb	2005
Shimen nuclear power plant	Gnathostomata	NCBITAXON	NCBITaxon:7776	Taiwan	GAZ	GAZ:00005341	ocean biome	ENVO	ENVO:01000048	25.3005	degree	UO	UO:0000185	121.5855	degree	UO	UO:0000185	Trammel net fish sampling	I_B_Jun_05	Jun	2005
Shimen nuclear power plant	Gnathostomata	NCBITAXON	NCBITaxon:7776	Taiwan	GAZ	GAZ:00005341	ocean biome	ENVO	ENVO:01000048	25.3005	degree	UO	UO:0000185	121.5855	degree	UO	UO:0000185	Trammel net fish sampling	I_B_Aug_05	Aug	2005
Shimen nuclear power plant	Gnathostomata	NCBITAXON	NCBITaxon:7776	Taiwan	GAZ	GAZ:00005341	ocean biome	ENVO	ENVO:01000048	25.3005	degree	UO	UO:0000185	121.5855	degree	UO	UO:0000185	Trammel net fish sampling	I_B_Oct_05	Oct	2005
Shimen nuclear power plant	Gnathostomata	NCBITAXON	NCBITaxon:7776	Taiwan	GAZ	GAZ:00005341	ocean biome	ENVO	ENVO:01000048	25.3005	degree	UO	UO:0000185	121.5855	degree	UO	UO:0000185	Trammel net fish sampling	I_B_Feb_06	Feb	2006
Shimen nuclear power plant	Gnathostomata	NCBITAXON	NCBITaxon:7776	Taiwan	GAZ	GAZ:00005341	ocean biome	ENVO	ENVO:01000048	25.3005	degree	UO	UO:0000185	121.5855	degree	UO	UO:0000185	Trammel net fish sampling	I_B_May_06	May	2006
Shimen nuclear power plant	Gnathostomata	NCBITAXON	NCBITaxon:7776	Taiwan	GAZ	GAZ:00005341	ocean biome	ENVO	ENVO:01000048	25.3005	degree	UO	UO:0000185	121.5855	degree	UO	UO:0000185	Trammel net fish sampling	I_B_Aug_06	Aug	2006
Shimen nuclear power plant	Gnathostomata	NCBITAXON	NCBITaxon:7776	Taiwan	GAZ	GAZ:00005341	ocean biome	ENVO	ENVO:01000048	25.3005	degree	UO	UO:0000185	121.5855	degree	UO	UO:0000185	Trammel net fish sampling	I_B_Nov_06	Nov	2006
Shimen nuclear power plant	Gnathostomata	NCBITAXON	NCBITaxon:7776	Taiwan	GAZ	GAZ:00005341	ocean biome	ENVO	ENVO:01000048	25.3005	degree	UO	UO:0000185	121.5855	degree	UO	UO:0000185	Trammel net fish sampling	I_B_Jan_07	Jan	2007
Shimen nuclear power plant	Gnathostomata	NCBITAXON	NCBITaxon:7776	Taiwan	GAZ	GAZ:00005341	ocean biome	ENVO	ENVO:01000048	25.3005	degree	UO	UO:0000185	121.5855	degree	UO	UO:0000185	Trammel net fish sampling	I_B_May_07	May	2007
Shimen nuclear power plant	Gnathostomata	NCBITAXON	NCBITaxon:7776	Taiwan	GAZ	GAZ:00005341	ocean biome	ENVO	ENVO:01000048	25.3005	degree	UO	UO:0000185	121.5855	degree	UO	UO:0000185	Trammel net fish sampling	I_B_Aug_07	Aug	2007
Shimen nuclear power plant	Gnathostomata	NCBITAXON	NCBITaxon:7776	Taiwan	GAZ	GAZ:00005341	ocean biome	ENVO	ENVO:01000048	25.3005	degree	UO	UO:0000185	121.5855	degree	UO	UO:0000185	Trammel net fish sampling	I_B_Nov_07	Nov	2007
Shimen nuclear power plant	Gnathostomata	NCBITAXON	NCBITaxon:7776	Taiwan	GAZ	GAZ:00005341	ocean biome	ENVO	ENVO:01000048	25.3005	degree	UO	UO:0000185	121.5855	degree	UO	UO:0000185	Trammel net fish sampling	I_B_Mar_08	Mar	2008
Shimen nuclear power plant	Gnathostomata	NCBITAXON	NCBITaxon:7776	Taiwan	GAZ	GAZ:00005341	ocean biome	ENVO	ENVO:01000048	25.3005	degree	UO	UO:0000185	121.5855	degree	UO	UO:0000185	Trammel net fish sampling	I_B_May_08	May	2008
Shimen nuclear power plant	Gnathostomata	NCBITAXON	NCBITaxon:7776	Taiwan	GAZ	GAZ:00005341	ocean biome	ENVO	ENVO:01000048	25.3005	degree	UO	UO:0000185	121.5855	degree	UO	UO:0000185	Trammel net fish sampling	I_B_Aug_08	Aug	2008
Shimen nuclear power plant	Gnathostomata	NCBITAXON	NCBITaxon:7776	Taiwan	GAZ	GAZ:00005341	ocean biome	ENVO	ENVO:01000048	25.3005	degree	UO	UO:0000185	121.5855	degree	UO	UO:0000185	Trammel net fish sampling	I_B_Oct_08	Oct	2008
Shimen nuclear power plant	Gnathostomata	NCBITAXON	NCBITaxon:7776	Taiwan	GAZ	GAZ:00005341	ocean biome	ENVO	ENVO:01000048	25.3005	degree	UO	UO:0000185	121.5855	degree	UO	UO:0000185	Trammel net fish sampling	I_B_Feb_09	Feb	2009
Shimen nuclear power plant	Gnathostomata	NCBITAXON	NCBITaxon:7776	Taiwan	GAZ	GAZ:00005341	ocean biome	ENVO	ENVO:01000048	25.3005	degree	UO	UO:0000185	121.5855	degree	UO	UO:0000185	Trammel net fish sampling	I_B_May_09	May	2009
Shimen nuclear power plant	Gnathostomata	NCBITAXON	NCBITaxon:7776	Taiwan	GAZ	GAZ:00005341	ocean biome	ENVO	ENVO:01000048	25.3005	degree	UO	UO:0000185	121.5855	degree	UO	UO:0000185	Trammel net fish sampling	I_B_Aug_09	Aug	2009
Shimen nuclear power plant	Gnathostomata	NCBITAXON	NCBITaxon:7776	Taiwan	GAZ	GAZ:00005341	ocean biome	ENVO	ENVO:01000048	25.3005	degree	UO	UO:0000185	121.5855	degree	UO	UO:0000185	Trammel net fish sampling	I_B_Nov_09	Nov	2009
Shimen nuclear power plant	Gnathostomata	NCBITAXON	NCBITaxon:7776	Taiwan	GAZ	GAZ:00005341	ocean biome	ENVO	ENVO:01000048	25.3005	degree	UO	UO:0000185	121.5855	degree	UO	UO:0000185	Trammel net fish sampling	I_B_Feb_10	Feb	2010
Shimen nuclear power plant	Gnathostomata	NCBITAXON	NCBITaxon:7776	Taiwan	GAZ	GAZ:00005341	ocean biome	ENVO	ENVO:01000048	25.3005	degree	UO	UO:0000185	121.5855	degree	UO	UO:0000185	Trammel net fish sampling	I_B_Apr_10	Apr	2010
Shimen nuclear power plant	Gnathostomata	NCBITAXON	NCBITaxon:7776	Taiwan	GAZ	GAZ:00005341	ocean biome	ENVO	ENVO:01000048	25.3005	degree	UO	UO:0000185	121.5855	degree	UO	UO:0000185	Trammel net fish sampling	I_B_Jul_10	Jul	2010
Shimen nuclear power plant	Gnathostomata	NCBITAXON	NCBITaxon:7776	Taiwan	GAZ	GAZ:00005341	ocean biome	ENVO	ENVO:01000048	25.3005	degree	UO	UO:0000185	121.5855	degree	UO	UO:0000185	Trammel net fish sampling	I_B_Oct_10	Oct	2010
Shimen nuclear power plant	Gnathostomata	NCBITAXON	NCBITaxon:7776	Taiwan	GAZ	GAZ:00005341	ocean biome	ENVO	ENVO:01000048	25.3005	degree	UO	UO:0000185	121.5855	degree	UO	UO:0000185	Trammel net fish sampling	I_B_Feb_11	Feb	2011
Shimen nuclear power plant	Gnathostomata	NCBITAXON	NCBITaxon:7776	Taiwan	GAZ	GAZ:00005341	ocean biome	ENVO	ENVO:01000048	25.3005	degree	UO	UO:0000185	121.5855	degree	UO	UO:0000185	Trammel net fish sampling	I_B_Apr_11	Apr	2011
Shimen nuclear power plant	Gnathostomata	NCBITAXON	NCBITaxon:7776	Taiwan	GAZ	GAZ:00005341	ocean biome	ENVO	ENVO:01000048	25.3005	degree	UO	UO:0000185	121.5855	degree	UO	UO:0000185	Trammel net fish sampling	I_B_Jul_11	Jul	2011
Shimen nuclear power plant	Gnathostomata	NCBITAXON	NCBITaxon:7776	Taiwan	GAZ	GAZ:00005341	ocean biome	ENVO	ENVO:01000048	25.3005	degree	UO	UO:0000185	121.5855	degree	UO	UO:0000185	Trammel net fish sampling	I_B_Oct_11	Oct	2011
Shimen nuclear power plant	Gnathostomata	NCBITAXON	NCBITaxon:7776	Taiwan	GAZ	GAZ:00005341	ocean biome	ENVO	ENVO:01000048	25.3005	degree	UO	UO:0000185	121.5855	degree	UO	UO:0000185	Trammel net fish sampling	I_B_Feb_12	Feb	2012
Shimen nuclear power plant	Gnathostomata	NCBITAXON	NCBITaxon:7776	Taiwan	GAZ	GAZ:00005341	ocean biome	ENVO	ENVO:01000048	25.3005	degree	UO	UO:0000185	121.5855	degree	UO	UO:0000185	Trammel net fish sampling	I_B_Apr_12	Apr	2012
Shimen nuclear power plant	Gnathostomata	NCBITAXON	NCBITaxon:7776	Taiwan	GAZ	GAZ:00005341	ocean biome	ENVO	ENVO:01000048	25.3005	degree	UO	UO:0000185	121.5855	degree	UO	UO:0000185	Trammel net fish sampling	I_B_Jul_12	Jul	2012
Shimen nuclear power plant	Gnathostomata	NCBITAXON	NCBITaxon:7776	Taiwan	GAZ	GAZ:00005341	ocean biome	ENVO	ENVO:01000048	25.3005	degree	UO	UO:0000185	121.5855	degree	UO	UO:0000185	Trammel net fish sampling	I_B_Nov_12	Nov	2012
Shimen nuclear power plant	Gnathostomata	NCBITAXON	NCBITaxon:7776	Taiwan	GAZ	GAZ:00005341	ocean biome	ENVO	ENVO:01000048	25.3005	degree	UO	UO:0000185	121.5855	degree	UO	UO:0000185	Trammel net fish sampling	I_B_Jan_13	Jan	2013
Shimen nuclear power plant	Gnathostomata	NCBITAXON	NCBITaxon:7776	Taiwan	GAZ	GAZ:00005341	ocean biome	ENVO	ENVO:01000048	25.3005	degree	UO	UO:0000185	121.5855	degree	UO	UO:0000185	Trammel net fish sampling	I_B_May_13	May	2013
Shimen nuclear power plant	Gnathostomata	NCBITAXON	NCBITaxon:7776	Taiwan	GAZ	GAZ:00005341	ocean biome	ENVO	ENVO:01000048	25.3005	degree	UO	UO:0000185	121.5855	degree	UO	UO:0000185	Trammel net fish sampling	I_B_Aug_13	Aug	2013
Shimen nuclear power plant	Gnathostomata	NCBITAXON	NCBITaxon:7776	Taiwan	GAZ	GAZ:00005341	ocean biome	ENVO	ENVO:01000048	25.3005	degree	UO	UO:0000185	121.5855	degree	UO	UO:0000185	Trammel net fish sampling	I_B_Oct_13	Oct	2013
Shimen nuclear power plant	Gnathostomata	NCBITAXON	NCBITaxon:7776	Taiwan	GAZ	GAZ:00005341	ocean biome	ENVO	ENVO:01000048	25.3005	degree	UO	UO:0000185	121.5855	degree	UO	UO:0000185	Trammel net fish sampling	I_B_Jan_14	Jan	2014
Shimen nuclear power plant	Gnathostomata	NCBITAXON	NCBITaxon:7776	Taiwan	GAZ	GAZ:00005341	ocean biome	ENVO	ENVO:01000048	25.3005	degree	UO	UO:0000185	121.5855	degree	UO	UO:0000185	Trammel net fish sampling	I_B_May_14	May	2014
Shimen nuclear power plant	Gnathostomata	NCBITAXON	NCBITaxon:7776	Taiwan	GAZ	GAZ:00005341	ocean biome	ENVO	ENVO:01000048	25.3005	degree	UO	UO:0000185	121.5855	degree	UO	UO:0000185	Trammel net fish sampling	I_B_Aug_14	Aug	2014
Shimen nuclear power plant	Gnathostomata	NCBITAXON	NCBITaxon:7776	Taiwan	GAZ	GAZ:00005341	ocean biome	ENVO	ENVO:01000048	25.3005	degree	UO	UO:0000185	121.5855	degree	UO	UO:0000185	Trammel net fish sampling	I_B_Oct_14	Oct	2014
Shimen nuclear power plant	Gnathostomata	NCBITAXON	NCBITaxon:7776	Taiwan	GAZ	GAZ:00005341	ocean biome	ENVO	ENVO:01000048	25.3005	degree	UO	UO:0000185	121.5855	degree	UO	UO:0000185	Trammel net fish sampling	I_B_Feb_15	Feb	2015
Shimen nuclear power plant	Gnathostomata	NCBITAXON	NCBITaxon:7776	Taiwan	GAZ	GAZ:00005341	ocean biome	ENVO	ENVO:01000048	25.3005	degree	UO	UO:0000185	121.5855	degree	UO	UO:0000185	Trammel net fish sampling	I_B_Apr_15	Apr	2015
Shimen nuclear power plant	Gnathostomata	NCBITAXON	NCBITaxon:7776	Taiwan	GAZ	GAZ:00005341	ocean biome	ENVO	ENVO:01000048	25.3005	degree	UO	UO:0000185	121.5855	degree	UO	UO:0000185	Trammel net fish sampling	I_B_Jul_15	Jul	2015
Shimen nuclear power plant	Gnathostomata	NCBITAXON	NCBITaxon:7776	Taiwan	GAZ	GAZ:00005341	ocean biome	ENVO	ENVO:01000048	25.3005	degree	UO	UO:0000185	121.5855	degree	UO	UO:0000185	Trammel net fish sampling	I_B_Oct_15	Oct	2015
Shimen nuclear power plant	Gnathostomata	NCBITAXON	NCBITaxon:7776	Taiwan	GAZ	GAZ:00005341	ocean biome	ENVO	ENVO:01000048	25.3005	degree	UO	UO:0000185	121.5855	degree	UO	UO:0000185	Trammel net fish sampling	I_B_Feb_16	Feb	2016
Shimen nuclear power plant	Gnathostomata	NCBITAXON	NCBITaxon:7776	Taiwan	GAZ	GAZ:00005341	ocean biome	ENVO	ENVO:01000048	25.3005	degree	UO	UO:0000185	121.5855	degree	UO	UO:0000185	Trammel net fish sampling	I_B_May_16	May	2016
Shimen nuclear power plant	Gnathostomata	NCBITAXON	NCBITaxon:7776	Taiwan	GAZ	GAZ:00005341	ocean biome	ENVO	ENVO:01000048	25.3005	degree	UO	UO:0000185	121.5855	degree	UO	UO:0000185	Trammel net fish sampling	I_B_Aug_16	Aug	2016
Shimen nuclear power plant	Gnathostomata	NCBITAXON	NCBITaxon:7776	Taiwan	GAZ	GAZ:00005341	ocean biome	ENVO	ENVO:01000048	25.3005	degree	UO	UO:0000185	121.5855	degree	UO	UO:0000185	Trammel net fish sampling	I_B_Oct_16	Oct	2016
Shimen nuclear power plant	Gnathostomata	NCBITAXON	NCBITaxon:7776	Taiwan	GAZ	GAZ:00005341	ocean biome	ENVO	ENVO:01000048	25.3005	degree	UO	UO:0000185	121.5855	degree	UO	UO:0000185	Trammel net fish sampling	I_B_Feb_17	Feb	2017
Shimen nuclear power plant	Gnathostomata	NCBITAXON	NCBITaxon:7776	Taiwan	GAZ	GAZ:00005341	ocean biome	ENVO	ENVO:01000048	25.3005	degree	UO	UO:0000185	121.5855	degree	UO	UO:0000185	Trammel net fish sampling	I_B_Jun_17	Jun	2017
Yehliu nuclear power plant	Gnathostomata	NCBITAXON	NCBITaxon:7776	Taiwan	GAZ	GAZ:00005341	ocean biome	ENVO	ENVO:01000048	25.211167	degree	UO	UO:0000185	121.666	degree	UO	UO:0000185	Trammel net fish sampling	II_A_Apr_01	Apr	2001
Yehliu nuclear power plant	Gnathostomata	NCBITAXON	NCBITaxon:7776	Taiwan	GAZ	GAZ:00005341	ocean biome	ENVO	ENVO:01000048	25.211167	degree	UO	UO:0000185	121.666	degree	UO	UO:0000185	Trammel net fish sampling	II_A_Jul_01	Jul	2001
Yehliu nuclear power plant	Gnathostomata	NCBITAXON	NCBITaxon:7776	Taiwan	GAZ	GAZ:00005341	ocean biome	ENVO	ENVO:01000048	25.211167	degree	UO	UO:0000185	121.666	degree	UO	UO:0000185	Trammel net fish sampling	II_A_Oct_01	Oct	2001
Yehliu nuclear power plant	Gnathostomata	NCBITAXON	NCBITaxon:7776	Taiwan	GAZ	GAZ:00005341	ocean biome	ENVO	ENVO:01000048	25.211167	degree	UO	UO:0000185	121.666	degree	UO	UO:0000185	Trammel net fish sampling	II_A_Jan_02	Jan	2002
Yehliu nuclear power plant	Gnathostomata	NCBITAXON	NCBITaxon:7776	Taiwan	GAZ	GAZ:00005341	ocean biome	ENVO	ENVO:01000048	25.211167	degree	UO	UO:0000185	121.666	degree	UO	UO:0000185	Trammel net fish sampling	II_A_Jun_02	Jun	2002
Yehliu nuclear power plant	Gnathostomata	NCBITAXON	NCBITaxon:7776	Taiwan	GAZ	GAZ:00005341	ocean biome	ENVO	ENVO:01000048	25.211167	degree	UO	UO:0000185	121.666	degree	UO	UO:0000185	Trammel net fish sampling	II_A_Aug_02	Aug	2002
Yehliu nuclear power plant	Gnathostomata	NCBITAXON	NCBITaxon:7776	Taiwan	GAZ	GAZ:00005341	ocean biome	ENVO	ENVO:01000048	25.211167	degree	UO	UO:0000185	121.666	degree	UO	UO:0000185	Trammel net fish sampling	II_A_Nov_02	Nov	2002
Yehliu nuclear power plant	Gnathostomata	NCBITAXON	NCBITaxon:7776	Taiwan	GAZ	GAZ:00005341	ocean biome	ENVO	ENVO:01000048	25.211167	degree	UO	UO:0000185	121.666	degree	UO	UO:0000185	Trammel net fish sampling	II_A_Feb_03	Feb	2003
Yehliu nuclear power plant	Gnathostomata	NCBITAXON	NCBITaxon:7776	Taiwan	GAZ	GAZ:00005341	ocean biome	ENVO	ENVO:01000048	25.211167	degree	UO	UO:0000185	121.666	degree	UO	UO:0000185	Trammel net fish sampling	II_A_May_03	May	2003
Yehliu nuclear power plant	Gnathostomata	NCBITAXON	NCBITaxon:7776	Taiwan	GAZ	GAZ:00005341	ocean biome	ENVO	ENVO:01000048	25.211167	degree	UO	UO:0000185	121.666	degree	UO	UO:0000185	Trammel net fish sampling	II_A_Aug_03	Aug	2003
Yehliu nuclear power plant	Gnathostomata	NCBITAXON	NCBITaxon:7776	Taiwan	GAZ	GAZ:00005341	ocean biome	ENVO	ENVO:01000048	25.211167	degree	UO	UO:0000185	121.666	degree	UO	UO:0000185	Trammel net fish sampling	II_A_Dec_03	Dec	2003
Yehliu nuclear power plant	Gnathostomata	NCBITAXON	NCBITaxon:7776	Taiwan	GAZ	GAZ:00005341	ocean biome	ENVO	ENVO:01000048	25.211167	degree	UO	UO:0000185	121.666	degree	UO	UO:0000185	Trammel net fish sampling	II_A_Feb_04	Feb	2004
Yehliu nuclear power plant	Gnathostomata	NCBITAXON	NCBITaxon:7776	Taiwan	GAZ	GAZ:00005341	ocean biome	ENVO	ENVO:01000048	25.211167	degree	UO	UO:0000185	121.666	degree	UO	UO:0000185	Trammel net fish sampling	II_A_May_04	May	2004
Yehliu nuclear power plant	Gnathostomata	NCBITAXON	NCBITaxon:7776	Taiwan	GAZ	GAZ:00005341	ocean biome	ENVO	ENVO:01000048	25.211167	degree	UO	UO:0000185	121.666	degree	UO	UO:0000185	Trammel net fish sampling	II_A_Aug_04	Aug	2004
Yehliu nuclear power plant	Gnathostomata	NCBITAXON	NCBITaxon:7776	Taiwan	GAZ	GAZ:00005341	ocean biome	ENVO	ENVO:01000048	25.211167	degree	UO	UO:0000185	121.666	degree	UO	UO:0000185	Trammel net fish sampling	II_A_Dec_04	Dec	2004
Yehliu nuclear power plant	Gnathostomata	NCBITAXON	NCBITaxon:7776	Taiwan	GAZ	GAZ:00005341	ocean biome	ENVO	ENVO:01000048	25.211167	degree	UO	UO:0000185	121.666	degree	UO	UO:0000185	Trammel net fish sampling	II_A_Mar_05	Mar	2005
Yehliu nuclear power plant	Gnathostomata	NCBITAXON	NCBITaxon:7776	Taiwan	GAZ	GAZ:00005341	ocean biome	ENVO	ENVO:01000048	25.211167	degree	UO	UO:0000185	121.666	degree	UO	UO:0000185	Trammel net fish sampling	II_A_Jun_05	Jun	2005
Yehliu nuclear power plant	Gnathostomata	NCBITAXON	NCBITaxon:7776	Taiwan	GAZ	GAZ:00005341	ocean biome	ENVO	ENVO:01000048	25.211167	degree	UO	UO:0000185	121.666	degree	UO	UO:0000185	Trammel net fish sampling	II_A_Aug_05	Aug	2005
Yehliu nuclear power plant	Gnathostomata	NCBITAXON	NCBITaxon:7776	Taiwan	GAZ	GAZ:00005341	ocean biome	ENVO	ENVO:01000048	25.211167	degree	UO	UO:0000185	121.666	degree	UO	UO:0000185	Trammel net fish sampling	II_A_Oct_05	Oct	2005
Yehliu nuclear power plant	Gnathostomata	NCBITAXON	NCBITaxon:7776	Taiwan	GAZ	GAZ:00005341	ocean biome	ENVO	ENVO:01000048	25.211167	degree	UO	UO:0000185	121.666	degree	UO	UO:0000185	Trammel net fish sampling	II_A_Feb_06	Feb	2006
Yehliu nuclear power plant	Gnathostomata	NCBITAXON	NCBITaxon:7776	Taiwan	GAZ	GAZ:00005341	ocean biome	ENVO	ENVO:01000048	25.211167	degree	UO	UO:0000185	121.666	degree	UO	UO:0000185	Trammel net fish sampling	II_A_May_06	May	2006
Yehliu nuclear power plant	Gnathostomata	NCBITAXON	NCBITaxon:7776	Taiwan	GAZ	GAZ:00005341	ocean biome	ENVO	ENVO:01000048	25.211167	degree	UO	UO:0000185	121.666	degree	UO	UO:0000185	Trammel net fish sampling	II_A_Aug_06	Aug	2006
Yehliu nuclear power plant	Gnathostomata	NCBITAXON	NCBITaxon:7776	Taiwan	GAZ	GAZ:00005341	ocean biome	ENVO	ENVO:01000048	25.211167	degree	UO	UO:0000185	121.666	degree	UO	UO:0000185	Trammel net fish sampling	II_A_Nov_06	Nov	2006
Yehliu nuclear power plant	Gnathostomata	NCBITAXON	NCBITaxon:7776	Taiwan	GAZ	GAZ:00005341	ocean biome	ENVO	ENVO:01000048	25.211167	degree	UO	UO:0000185	121.666	degree	UO	UO:0000185	Trammel net fish sampling	II_A_Jan_07	Jan	2007
Yehliu nuclear power plant	Gnathostomata	NCBITAXON	NCBITaxon:7776	Taiwan	GAZ	GAZ:00005341	ocean biome	ENVO	ENVO:01000048	25.211167	degree	UO	UO:0000185	121.666	degree	UO	UO:0000185	Trammel net fish sampling	II_A_May_07	May	2007
Yehliu nuclear power plant	Gnathostomata	NCBITAXON	NCBITaxon:7776	Taiwan	GAZ	GAZ:00005341	ocean biome	ENVO	ENVO:01000048	25.211167	degree	UO	UO:0000185	121.666	degree	UO	UO:0000185	Trammel net fish sampling	II_A_Aug_07	Aug	2007
Yehliu nuclear power plant	Gnathostomata	NCBITAXON	NCBITaxon:7776	Taiwan	GAZ	GAZ:00005341	ocean biome	ENVO	ENVO:01000048	25.211167	degree	UO	UO:0000185	121.666	degree	UO	UO:0000185	Trammel net fish sampling	II_A_Nov_07	Nov	2007
Yehliu nuclear power plant	Gnathostomata	NCBITAXON	NCBITaxon:7776	Taiwan	GAZ	GAZ:00005341	ocean biome	ENVO	ENVO:01000048	25.211167	degree	UO	UO:0000185	121.666	degree	UO	UO:0000185	Trammel net fish sampling	II_A_Mar_08	Mar	2008
Yehliu nuclear power plant	Gnathostomata	NCBITAXON	NCBITaxon:7776	Taiwan	GAZ	GAZ:00005341	ocean biome	ENVO	ENVO:01000048	25.211167	degree	UO	UO:0000185	121.666	degree	UO	UO:0000185	Trammel net fish sampling	II_A_May_08	May	2008
Yehliu nuclear power plant	Gnathostomata	NCBITAXON	NCBITaxon:7776	Taiwan	GAZ	GAZ:00005341	ocean biome	ENVO	ENVO:01000048	25.211167	degree	UO	UO:0000185	121.666	degree	UO	UO:0000185	Trammel net fish sampling	II_A_Aug_08	Aug	2008
Yehliu nuclear power plant	Gnathostomata	NCBITAXON	NCBITaxon:7776	Taiwan	GAZ	GAZ:00005341	ocean biome	ENVO	ENVO:01000048	25.211167	degree	UO	UO:0000185	121.666	degree	UO	UO:0000185	Trammel net fish sampling	II_A_Oct_08	Oct	2008
Yehliu nuclear power plant	Gnathostomata	NCBITAXON	NCBITaxon:7776	Taiwan	GAZ	GAZ:00005341	ocean biome	ENVO	ENVO:01000048	25.211167	degree	UO	UO:0000185	121.666	degree	UO	UO:0000185	Trammel net fish sampling	II_A_Feb_09	Feb	2009
Yehliu nuclear power plant	Gnathostomata	NCBITAXON	NCBITaxon:7776	Taiwan	GAZ	GAZ:00005341	ocean biome	ENVO	ENVO:01000048	25.211167	degree	UO	UO:0000185	121.666	degree	UO	UO:0000185	Trammel net fish sampling	II_A_May_09	May	2009
Yehliu nuclear power plant	Gnathostomata	NCBITAXON	NCBITaxon:7776	Taiwan	GAZ	GAZ:00005341	ocean biome	ENVO	ENVO:01000048	25.211167	degree	UO	UO:0000185	121.666	degree	UO	UO:0000185	Trammel net fish sampling	II_A_Jul_09	Jul	2009
Yehliu nuclear power plant	Gnathostomata	NCBITAXON	NCBITaxon:7776	Taiwan	GAZ	GAZ:00005341	ocean biome	ENVO	ENVO:01000048	25.211167	degree	UO	UO:0000185	121.666	degree	UO	UO:0000185	Trammel net fish sampling	II_A_Oct_09	Oct	2009
Yehliu nuclear power plant	Gnathostomata	NCBITAXON	NCBITaxon:7776	Taiwan	GAZ	GAZ:00005341	ocean biome	ENVO	ENVO:01000048	25.211167	degree	UO	UO:0000185	121.666	degree	UO	UO:0000185	Trammel net fish sampling	II_A_Feb_10	Feb	2010
Yehliu nuclear power plant	Gnathostomata	NCBITAXON	NCBITaxon:7776	Taiwan	GAZ	GAZ:00005341	ocean biome	ENVO	ENVO:01000048	25.211167	degree	UO	UO:0000185	121.666	degree	UO	UO:0000185	Trammel net fish sampling	II_A_Apr_10	Apr	2010
Yehliu nuclear power plant	Gnathostomata	NCBITAXON	NCBITaxon:7776	Taiwan	GAZ	GAZ:00005341	ocean biome	ENVO	ENVO:01000048	25.211167	degree	UO	UO:0000185	121.666	degree	UO	UO:0000185	Trammel net fish sampling	II_A_Jul_10	Jul	2010
Yehliu nuclear power plant	Gnathostomata	NCBITAXON	NCBITaxon:7776	Taiwan	GAZ	GAZ:00005341	ocean biome	ENVO	ENVO:01000048	25.211167	degree	UO	UO:0000185	121.666	degree	UO	UO:0000185	Trammel net fish sampling	II_A_Oct_10	Oct	2010
Yehliu nuclear power plant	Gnathostomata	NCBITAXON	NCBITaxon:7776	Taiwan	GAZ	GAZ:00005341	ocean biome	ENVO	ENVO:01000048	25.211167	degree	UO	UO:0000185	121.666	degree	UO	UO:0000185	Trammel net fish sampling	II_A_Feb_11	Feb	2011
Yehliu nuclear power plant	Gnathostomata	NCBITAXON	NCBITaxon:7776	Taiwan	GAZ	GAZ:00005341	ocean biome	ENVO	ENVO:01000048	25.211167	degree	UO	UO:0000185	121.666	degree	UO	UO:0000185	Trammel net fish sampling	II_A_Apr_11	Apr	2011
Yehliu nuclear power plant	Gnathostomata	NCBITAXON	NCBITaxon:7776	Taiwan	GAZ	GAZ:00005341	ocean biome	ENVO	ENVO:01000048	25.211167	degree	UO	UO:0000185	121.666	degree	UO	UO:0000185	Trammel net fish sampling	II_A_Aug_11	Aug	2011
Yehliu nuclear power plant	Gnathostomata	NCBITAXON	NCBITaxon:7776	Taiwan	GAZ	GAZ:00005341	ocean biome	ENVO	ENVO:01000048	25.211167	degree	UO	UO:0000185	121.666	degree	UO	UO:0000185	Trammel net fish sampling	II_A_Oct_11	Oct	2011
Yehliu nuclear power plant	Gnathostomata	NCBITAXON	NCBITaxon:7776	Taiwan	GAZ	GAZ:00005341	ocean biome	ENVO	ENVO:01000048	25.211167	degree	UO	UO:0000185	121.666	degree	UO	UO:0000185	Trammel net fish sampling	II_A_Feb_12	Feb	2012
Yehliu nuclear power plant	Gnathostomata	NCBITAXON	NCBITaxon:7776	Taiwan	GAZ	GAZ:00005341	ocean biome	ENVO	ENVO:01000048	25.211167	degree	UO	UO:0000185	121.666	degree	UO	UO:0000185	Trammel net fish sampling	II_A_Apr_12	Apr	2012
Yehliu nuclear power plant	Gnathostomata	NCBITAXON	NCBITaxon:7776	Taiwan	GAZ	GAZ:00005341	ocean biome	ENVO	ENVO:01000048	25.211167	degree	UO	UO:0000185	121.666	degree	UO	UO:0000185	Trammel net fish sampling	II_A_Jul_12	Jul	2012
Yehliu nuclear power plant	Gnathostomata	NCBITAXON	NCBITaxon:7776	Taiwan	GAZ	GAZ:00005341	ocean biome	ENVO	ENVO:01000048	25.211167	degree	UO	UO:0000185	121.666	degree	UO	UO:0000185	Trammel net fish sampling	II_A_Oct_12	Oct	2012
Yehliu nuclear power plant	Gnathostomata	NCBITAXON	NCBITaxon:7776	Taiwan	GAZ	GAZ:00005341	ocean biome	ENVO	ENVO:01000048	25.211167	degree	UO	UO:0000185	121.666	degree	UO	UO:0000185	Trammel net fish sampling	II_A_Jan_13	Jan	2013
Yehliu nuclear power plant	Gnathostomata	NCBITAXON	NCBITaxon:7776	Taiwan	GAZ	GAZ:00005341	ocean biome	ENVO	ENVO:01000048	25.211167	degree	UO	UO:0000185	121.666	degree	UO	UO:0000185	Trammel net fish sampling	II_A_Apr_13	Apr	2013
Yehliu nuclear power plant	Gnathostomata	NCBITAXON	NCBITaxon:7776	Taiwan	GAZ	GAZ:00005341	ocean biome	ENVO	ENVO:01000048	25.211167	degree	UO	UO:0000185	121.666	degree	UO	UO:0000185	Trammel net fish sampling	II_A_Jul_13	Jul	2013
Yehliu nuclear power plant	Gnathostomata	NCBITAXON	NCBITaxon:7776	Taiwan	GAZ	GAZ:00005341	ocean biome	ENVO	ENVO:01000048	25.211167	degree	UO	UO:0000185	121.666	degree	UO	UO:0000185	Trammel net fish sampling	II_A_Oct_13	Oct	2013
Yehliu nuclear power plant	Gnathostomata	NCBITAXON	NCBITaxon:7776	Taiwan	GAZ	GAZ:00005341	ocean biome	ENVO	ENVO:01000048	25.211167	degree	UO	UO:0000185	121.666	degree	UO	UO:0000185	Trammel net fish sampling	II_A_Jan_14	Jan	2014
Yehliu nuclear power plant	Gnathostomata	NCBITAXON	NCBITaxon:7776	Taiwan	GAZ	GAZ:00005341	ocean biome	ENVO	ENVO:01000048	25.211167	degree	UO	UO:0000185	121.666	degree	UO	UO:0000185	Trammel net fish sampling	II_A_Apr_14	Apr	2014
Yehliu nuclear power plant	Gnathostomata	NCBITAXON	NCBITaxon:7776	Taiwan	GAZ	GAZ:00005341	ocean biome	ENVO	ENVO:01000048	25.211167	degree	UO	UO:0000185	121.666	degree	UO	UO:0000185	Trammel net fish sampling	II_A_Aug_14	Aug	2014
Yehliu nuclear power plant	Gnathostomata	NCBITAXON	NCBITaxon:7776	Taiwan	GAZ	GAZ:00005341	ocean biome	ENVO	ENVO:01000048	25.211167	degree	UO	UO:0000185	121.666	degree	UO	UO:0000185	Trammel net fish sampling	II_A_Oct_14	Oct	2014
Yehliu nuclear power plant	Gnathostomata	NCBITAXON	NCBITaxon:7776	Taiwan	GAZ	GAZ:00005341	ocean biome	ENVO	ENVO:01000048	25.211167	degree	UO	UO:0000185	121.666	degree	UO	UO:0000185	Trammel net fish sampling	II_A_Feb_15	Feb	2015
Yehliu nuclear power plant	Gnathostomata	NCBITAXON	NCBITaxon:7776	Taiwan	GAZ	GAZ:00005341	ocean biome	ENVO	ENVO:01000048	25.211167	degree	UO	UO:0000185	121.666	degree	UO	UO:0000185	Trammel net fish sampling	II_A_Apr_15	Apr	2015
Yehliu nuclear power plant	Gnathostomata	NCBITAXON	NCBITaxon:7776	Taiwan	GAZ	GAZ:00005341	ocean biome	ENVO	ENVO:01000048	25.211167	degree	UO	UO:0000185	121.666	degree	UO	UO:0000185	Trammel net fish sampling	II_A_Jul_15	Jul	2015
Yehliu nuclear power plant	Gnathostomata	NCBITAXON	NCBITaxon:7776	Taiwan	GAZ	GAZ:00005341	ocean biome	ENVO	ENVO:01000048	25.211167	degree	UO	UO:0000185	121.666	degree	UO	UO:0000185	Trammel net fish sampling	II_A_Oct_15	Oct	2015
Yehliu nuclear power plant	Gnathostomata	NCBITAXON	NCBITaxon:7776	Taiwan	GAZ	GAZ:00005341	ocean biome	ENVO	ENVO:01000048	25.211167	degree	UO	UO:0000185	121.666	degree	UO	UO:0000185	Trammel net fish sampling	II_A_Feb_16	Feb	2016
Yehliu nuclear power plant	Gnathostomata	NCBITAXON	NCBITaxon:7776	Taiwan	GAZ	GAZ:00005341	ocean biome	ENVO	ENVO:01000048	25.211167	degree	UO	UO:0000185	121.666	degree	UO	UO:0000185	Trammel net fish sampling	II_A_May_16	May	2016
Yehliu nuclear power plant	Gnathostomata	NCBITAXON	NCBITaxon:7776	Taiwan	GAZ	GAZ:00005341	ocean biome	ENVO	ENVO:01000048	25.211167	degree	UO	UO:0000185	121.666	degree	UO	UO:0000185	Trammel net fish sampling	II_A_Aug_16	Aug	2016
Yehliu nuclear power plant	Gnathostomata	NCBITAXON	NCBITaxon:7776	Taiwan	GAZ	GAZ:00005341	ocean biome	ENVO	ENVO:01000048	25.211167	degree	UO	UO:0000185	121.666	degree	UO	UO:0000185	Trammel net fish sampling	II_A_Oct_16	Oct	2016
Yehliu nuclear power plant	Gnathostomata	NCBITAXON	NCBITaxon:7776	Taiwan	GAZ	GAZ:00005341	ocean biome	ENVO	ENVO:01000048	25.211167	degree	UO	UO:0000185	121.666	degree	UO	UO:0000185	Trammel net fish sampling	II_A_May_17	May	2017
Yehliu nuclear power plant	Gnathostomata	NCBITAXON	NCBITaxon:7776	Taiwan	GAZ	GAZ:00005341	ocean biome	ENVO	ENVO:01000048	25.211167	degree	UO	UO:0000185	121.666	degree	UO	UO:0000185	Trammel net fish sampling	II_A_Jun_17	Jun	2017
Yehliu nuclear power plant	Gnathostomata	NCBITAXON	NCBITaxon:7776	Taiwan	GAZ	GAZ:00005341	ocean biome	ENVO	ENVO:01000048	25.2155	degree	UO	UO:0000185	121.668833	degree	UO	UO:0000185	Trammel net fish sampling	II_B_Apr_01	Apr	2001
Yehliu nuclear power plant	Gnathostomata	NCBITAXON	NCBITaxon:7776	Taiwan	GAZ	GAZ:00005341	ocean biome	ENVO	ENVO:01000048	25.2155	degree	UO	UO:0000185	121.668833	degree	UO	UO:0000185	Trammel net fish sampling	II_B_Jul_01	Jul	2001
Yehliu nuclear power plant	Gnathostomata	NCBITAXON	NCBITaxon:7776	Taiwan	GAZ	GAZ:00005341	ocean biome	ENVO	ENVO:01000048	25.2155	degree	UO	UO:0000185	121.668833	degree	UO	UO:0000185	Trammel net fish sampling	II_B_Oct_01	Oct	2001
Yehliu nuclear power plant	Gnathostomata	NCBITAXON	NCBITaxon:7776	Taiwan	GAZ	GAZ:00005341	ocean biome	ENVO	ENVO:01000048	25.2155	degree	UO	UO:0000185	121.668833	degree	UO	UO:0000185	Trammel net fish sampling	II_B_Jan_02	Jan	2002
Yehliu nuclear power plant	Gnathostomata	NCBITAXON	NCBITaxon:7776	Taiwan	GAZ	GAZ:00005341	ocean biome	ENVO	ENVO:01000048	25.2155	degree	UO	UO:0000185	121.668833	degree	UO	UO:0000185	Trammel net fish sampling	II_B_Jun_02	Jun	2002
Yehliu nuclear power plant	Gnathostomata	NCBITAXON	NCBITaxon:7776	Taiwan	GAZ	GAZ:00005341	ocean biome	ENVO	ENVO:01000048	25.2155	degree	UO	UO:0000185	121.668833	degree	UO	UO:0000185	Trammel net fish sampling	II_B_Aug_02	Aug	2002
Yehliu nuclear power plant	Gnathostomata	NCBITAXON	NCBITaxon:7776	Taiwan	GAZ	GAZ:00005341	ocean biome	ENVO	ENVO:01000048	25.2155	degree	UO	UO:0000185	121.668833	degree	UO	UO:0000185	Trammel net fish sampling	II_B_Nov_02	Nov	2002
Yehliu nuclear power plant	Gnathostomata	NCBITAXON	NCBITaxon:7776	Taiwan	GAZ	GAZ:00005341	ocean biome	ENVO	ENVO:01000048	25.2155	degree	UO	UO:0000185	121.668833	degree	UO	UO:0000185	Trammel net fish sampling	II_B_Feb_03	Feb	2003
Yehliu nuclear power plant	Gnathostomata	NCBITAXON	NCBITaxon:7776	Taiwan	GAZ	GAZ:00005341	ocean biome	ENVO	ENVO:01000048	25.2155	degree	UO	UO:0000185	121.668833	degree	UO	UO:0000185	Trammel net fish sampling	II_B_May_03	May	2003
Yehliu nuclear power plant	Gnathostomata	NCBITAXON	NCBITaxon:7776	Taiwan	GAZ	GAZ:00005341	ocean biome	ENVO	ENVO:01000048	25.2155	degree	UO	UO:0000185	121.668833	degree	UO	UO:0000185	Trammel net fish sampling	II_B_Aug_03	Aug	2003
Yehliu nuclear power plant	Gnathostomata	NCBITAXON	NCBITaxon:7776	Taiwan	GAZ	GAZ:00005341	ocean biome	ENVO	ENVO:01000048	25.2155	degree	UO	UO:0000185	121.668833	degree	UO	UO:0000185	Trammel net fish sampling	II_B_Dec_03	Dec	2003
Yehliu nuclear power plant	Gnathostomata	NCBITAXON	NCBITaxon:7776	Taiwan	GAZ	GAZ:00005341	ocean biome	ENVO	ENVO:01000048	25.2155	degree	UO	UO:0000185	121.668833	degree	UO	UO:0000185	Trammel net fish sampling	II_B_Feb_04	Feb	2004
Yehliu nuclear power plant	Gnathostomata	NCBITAXON	NCBITaxon:7776	Taiwan	GAZ	GAZ:00005341	ocean biome	ENVO	ENVO:01000048	25.2155	degree	UO	UO:0000185	121.668833	degree	UO	UO:0000185	Trammel net fish sampling	II_B_May_04	May	2004
Yehliu nuclear power plant	Gnathostomata	NCBITAXON	NCBITaxon:7776	Taiwan	GAZ	GAZ:00005341	ocean biome	ENVO	ENVO:01000048	25.2155	degree	UO	UO:0000185	121.668833	degree	UO	UO:0000185	Trammel net fish sampling	II_B_Aug_04	Aug	2004
Yehliu nuclear power plant	Gnathostomata	NCBITAXON	NCBITaxon:7776	Taiwan	GAZ	GAZ:00005341	ocean biome	ENVO	ENVO:01000048	25.2155	degree	UO	UO:0000185	121.668833	degree	UO	UO:0000185	Trammel net fish sampling	II_B_Dec_04	Dec	2004
Yehliu nuclear power plant	Gnathostomata	NCBITAXON	NCBITaxon:7776	Taiwan	GAZ	GAZ:00005341	ocean biome	ENVO	ENVO:01000048	25.2155	degree	UO	UO:0000185	121.668833	degree	UO	UO:0000185	Trammel net fish sampling	II_B_Mar_05	Mar	2005
Yehliu nuclear power plant	Gnathostomata	NCBITAXON	NCBITaxon:7776	Taiwan	GAZ	GAZ:00005341	ocean biome	ENVO	ENVO:01000048	25.2155	degree	UO	UO:0000185	121.668833	degree	UO	UO:0000185	Trammel net fish sampling	II_B_Jun_05	Jun	2005
Yehliu nuclear power plant	Gnathostomata	NCBITAXON	NCBITaxon:7776	Taiwan	GAZ	GAZ:00005341	ocean biome	ENVO	ENVO:01000048	25.2155	degree	UO	UO:0000185	121.668833	degree	UO	UO:0000185	Trammel net fish sampling	II_B_Aug_05	Aug	2005
Yehliu nuclear power plant	Gnathostomata	NCBITAXON	NCBITaxon:7776	Taiwan	GAZ	GAZ:00005341	ocean biome	ENVO	ENVO:01000048	25.2155	degree	UO	UO:0000185	121.668833	degree	UO	UO:0000185	Trammel net fish sampling	II_B_Oct_05	Oct	2005
Yehliu nuclear power plant	Gnathostomata	NCBITAXON	NCBITaxon:7776	Taiwan	GAZ	GAZ:00005341	ocean biome	ENVO	ENVO:01000048	25.2155	degree	UO	UO:0000185	121.668833	degree	UO	UO:0000185	Trammel net fish sampling	II_B_Feb_06	Feb	2006
Yehliu nuclear power plant	Gnathostomata	NCBITAXON	NCBITaxon:7776	Taiwan	GAZ	GAZ:00005341	ocean biome	ENVO	ENVO:01000048	25.2155	degree	UO	UO:0000185	121.668833	degree	UO	UO:0000185	Trammel net fish sampling	II_B_May_06	May	2006
Yehliu nuclear power plant	Gnathostomata	NCBITAXON	NCBITaxon:7776	Taiwan	GAZ	GAZ:00005341	ocean biome	ENVO	ENVO:01000048	25.2155	degree	UO	UO:0000185	121.668833	degree	UO	UO:0000185	Trammel net fish sampling	II_B_Aug_06	Aug	2006
Yehliu nuclear power plant	Gnathostomata	NCBITAXON	NCBITaxon:7776	Taiwan	GAZ	GAZ:00005341	ocean biome	ENVO	ENVO:01000048	25.2155	degree	UO	UO:0000185	121.668833	degree	UO	UO:0000185	Trammel net fish sampling	II_B_Nov_06	Nov	2006
Yehliu nuclear power plant	Gnathostomata	NCBITAXON	NCBITaxon:7776	Taiwan	GAZ	GAZ:00005341	ocean biome	ENVO	ENVO:01000048	25.2155	degree	UO	UO:0000185	121.668833	degree	UO	UO:0000185	Trammel net fish sampling	II_B_Jan_07	Jan	2007
Yehliu nuclear power plant	Gnathostomata	NCBITAXON	NCBITaxon:7776	Taiwan	GAZ	GAZ:00005341	ocean biome	ENVO	ENVO:01000048	25.2155	degree	UO	UO:0000185	121.668833	degree	UO	UO:0000185	Trammel net fish sampling	II_B_May_07	May	2007
Yehliu nuclear power plant	Gnathostomata	NCBITAXON	NCBITaxon:7776	Taiwan	GAZ	GAZ:00005341	ocean biome	ENVO	ENVO:01000048	25.2155	degree	UO	UO:0000185	121.668833	degree	UO	UO:0000185	Trammel net fish sampling	II_B_Aug_07	Aug	2007
Yehliu nuclear power plant	Gnathostomata	NCBITAXON	NCBITaxon:7776	Taiwan	GAZ	GAZ:00005341	ocean biome	ENVO	ENVO:01000048	25.2155	degree	UO	UO:0000185	121.668833	degree	UO	UO:0000185	Trammel net fish sampling	II_B_Nov_07	Nov	2007
Yehliu nuclear power plant	Gnathostomata	NCBITAXON	NCBITaxon:7776	Taiwan	GAZ	GAZ:00005341	ocean biome	ENVO	ENVO:01000048	25.2155	degree	UO	UO:0000185	121.668833	degree	UO	UO:0000185	Trammel net fish sampling	II_B_Mar_08	Mar	2008
Yehliu nuclear power plant	Gnathostomata	NCBITAXON	NCBITaxon:7776	Taiwan	GAZ	GAZ:00005341	ocean biome	ENVO	ENVO:01000048	25.2155	degree	UO	UO:0000185	121.668833	degree	UO	UO:0000185	Trammel net fish sampling	II_B_May_08	May	2008
Yehliu nuclear power plant	Gnathostomata	NCBITAXON	NCBITaxon:7776	Taiwan	GAZ	GAZ:00005341	ocean biome	ENVO	ENVO:01000048	25.2155	degree	UO	UO:0000185	121.668833	degree	UO	UO:0000185	Trammel net fish sampling	II_B_Aug_08	Aug	2008
Yehliu nuclear power plant	Gnathostomata	NCBITAXON	NCBITaxon:7776	Taiwan	GAZ	GAZ:00005341	ocean biome	ENVO	ENVO:01000048	25.2155	degree	UO	UO:0000185	121.668833	degree	UO	UO:0000185	Trammel net fish sampling	II_B_Oct_08	Oct	2008
Yehliu nuclear power plant	Gnathostomata	NCBITAXON	NCBITaxon:7776	Taiwan	GAZ	GAZ:00005341	ocean biome	ENVO	ENVO:01000048	25.2155	degree	UO	UO:0000185	121.668833	degree	UO	UO:0000185	Trammel net fish sampling	II_B_Feb_09	Feb	2009
Yehliu nuclear power plant	Gnathostomata	NCBITAXON	NCBITaxon:7776	Taiwan	GAZ	GAZ:00005341	ocean biome	ENVO	ENVO:01000048	25.2155	degree	UO	UO:0000185	121.668833	degree	UO	UO:0000185	Trammel net fish sampling	II_B_May_09	May	2009
Yehliu nuclear power plant	Gnathostomata	NCBITAXON	NCBITaxon:7776	Taiwan	GAZ	GAZ:00005341	ocean biome	ENVO	ENVO:01000048	25.2155	degree	UO	UO:0000185	121.668833	degree	UO	UO:0000185	Trammel net fish sampling	II_B_Jul_09	Jul	2009
Yehliu nuclear power plant	Gnathostomata	NCBITAXON	NCBITaxon:7776	Taiwan	GAZ	GAZ:00005341	ocean biome	ENVO	ENVO:01000048	25.2155	degree	UO	UO:0000185	121.668833	degree	UO	UO:0000185	Trammel net fish sampling	II_B_Oct_09	Oct	2009
Yehliu nuclear power plant	Gnathostomata	NCBITAXON	NCBITaxon:7776	Taiwan	GAZ	GAZ:00005341	ocean biome	ENVO	ENVO:01000048	25.2155	degree	UO	UO:0000185	121.668833	degree	UO	UO:0000185	Trammel net fish sampling	II_B_Feb_10	Feb	2010
Yehliu nuclear power plant	Gnathostomata	NCBITAXON	NCBITaxon:7776	Taiwan	GAZ	GAZ:00005341	ocean biome	ENVO	ENVO:01000048	25.2155	degree	UO	UO:0000185	121.668833	degree	UO	UO:0000185	Trammel net fish sampling	II_B_Apr_10	Apr	2010
Yehliu nuclear power plant	Gnathostomata	NCBITAXON	NCBITaxon:7776	Taiwan	GAZ	GAZ:00005341	ocean biome	ENVO	ENVO:01000048	25.2155	degree	UO	UO:0000185	121.668833	degree	UO	UO:0000185	Trammel net fish sampling	II_B_Jul_10	Jul	2010
Yehliu nuclear power plant	Gnathostomata	NCBITAXON	NCBITaxon:7776	Taiwan	GAZ	GAZ:00005341	ocean biome	ENVO	ENVO:01000048	25.2155	degree	UO	UO:0000185	121.668833	degree	UO	UO:0000185	Trammel net fish sampling	II_B_Oct_10	Oct	2010
Yehliu nuclear power plant	Gnathostomata	NCBITAXON	NCBITaxon:7776	Taiwan	GAZ	GAZ:00005341	ocean biome	ENVO	ENVO:01000048	25.2155	degree	UO	UO:0000185	121.668833	degree	UO	UO:0000185	Trammel net fish sampling	II_B_Feb_11	Feb	2011
Yehliu nuclear power plant	Gnathostomata	NCBITAXON	NCBITaxon:7776	Taiwan	GAZ	GAZ:00005341	ocean biome	ENVO	ENVO:01000048	25.2155	degree	UO	UO:0000185	121.668833	degree	UO	UO:0000185	Trammel net fish sampling	II_B_Apr_11	Apr	2011
Yehliu nuclear power plant	Gnathostomata	NCBITAXON	NCBITaxon:7776	Taiwan	GAZ	GAZ:00005341	ocean biome	ENVO	ENVO:01000048	25.2155	degree	UO	UO:0000185	121.668833	degree	UO	UO:0000185	Trammel net fish sampling	II_B_Aug_11	Aug	2011
Yehliu nuclear power plant	Gnathostomata	NCBITAXON	NCBITaxon:7776	Taiwan	GAZ	GAZ:00005341	ocean biome	ENVO	ENVO:01000048	25.2155	degree	UO	UO:0000185	121.668833	degree	UO	UO:0000185	Trammel net fish sampling	II_B_Oct_11	Oct	2011
Yehliu nuclear power plant	Gnathostomata	NCBITAXON	NCBITaxon:7776	Taiwan	GAZ	GAZ:00005341	ocean biome	ENVO	ENVO:01000048	25.2155	degree	UO	UO:0000185	121.668833	degree	UO	UO:0000185	Trammel net fish sampling	II_B_Feb_12	Feb	2012
Yehliu nuclear power plant	Gnathostomata	NCBITAXON	NCBITaxon:7776	Taiwan	GAZ	GAZ:00005341	ocean biome	ENVO	ENVO:01000048	25.2155	degree	UO	UO:0000185	121.668833	degree	UO	UO:0000185	Trammel net fish sampling	II_B_Apr_12	Apr	2012
Yehliu nuclear power plant	Gnathostomata	NCBITAXON	NCBITaxon:7776	Taiwan	GAZ	GAZ:00005341	ocean biome	ENVO	ENVO:01000048	25.2155	degree	UO	UO:0000185	121.668833	degree	UO	UO:0000185	Trammel net fish sampling	II_B_Jul_12	Jul	2012
Yehliu nuclear power plant	Gnathostomata	NCBITAXON	NCBITaxon:7776	Taiwan	GAZ	GAZ:00005341	ocean biome	ENVO	ENVO:01000048	25.2155	degree	UO	UO:0000185	121.668833	degree	UO	UO:0000185	Trammel net fish sampling	II_B_Oct_12	Oct	2012
Yehliu nuclear power plant	Gnathostomata	NCBITAXON	NCBITaxon:7776	Taiwan	GAZ	GAZ:00005341	ocean biome	ENVO	ENVO:01000048	25.2155	degree	UO	UO:0000185	121.668833	degree	UO	UO:0000185	Trammel net fish sampling	II_B_Jan_13	Jan	2013
Yehliu nuclear power plant	Gnathostomata	NCBITAXON	NCBITaxon:7776	Taiwan	GAZ	GAZ:00005341	ocean biome	ENVO	ENVO:01000048	25.2155	degree	UO	UO:0000185	121.668833	degree	UO	UO:0000185	Trammel net fish sampling	II_B_Apr_13	Apr	2013
Yehliu nuclear power plant	Gnathostomata	NCBITAXON	NCBITaxon:7776	Taiwan	GAZ	GAZ:00005341	ocean biome	ENVO	ENVO:01000048	25.2155	degree	UO	UO:0000185	121.668833	degree	UO	UO:0000185	Trammel net fish sampling	II_B_Jul_13	Jul	2013
Yehliu nuclear power plant	Gnathostomata	NCBITAXON	NCBITaxon:7776	Taiwan	GAZ	GAZ:00005341	ocean biome	ENVO	ENVO:01000048	25.2155	degree	UO	UO:0000185	121.668833	degree	UO	UO:0000185	Trammel net fish sampling	II_B_Oct_13	Oct	2013
Yehliu nuclear power plant	Gnathostomata	NCBITAXON	NCBITaxon:7776	Taiwan	GAZ	GAZ:00005341	ocean biome	ENVO	ENVO:01000048	25.2155	degree	UO	UO:0000185	121.668833	degree	UO	UO:0000185	Trammel net fish sampling	II_B_Jan_14	Jan	2014
Yehliu nuclear power plant	Gnathostomata	NCBITAXON	NCBITaxon:7776	Taiwan	GAZ	GAZ:00005341	ocean biome	ENVO	ENVO:01000048	25.2155	degree	UO	UO:0000185	121.668833	degree	UO	UO:0000185	Trammel net fish sampling	II_B_Apr_14	Apr	2014
Yehliu nuclear power plant	Gnathostomata	NCBITAXON	NCBITaxon:7776	Taiwan	GAZ	GAZ:00005341	ocean biome	ENVO	ENVO:01000048	25.2155	degree	UO	UO:0000185	121.668833	degree	UO	UO:0000185	Trammel net fish sampling	II_B_Aug_14	Aug	2014
Yehliu nuclear power plant	Gnathostomata	NCBITAXON	NCBITaxon:7776	Taiwan	GAZ	GAZ:00005341	ocean biome	ENVO	ENVO:01000048	25.2155	degree	UO	UO:0000185	121.668833	degree	UO	UO:0000185	Trammel net fish sampling	II_B_Oct_14	Oct	2014
Yehliu nuclear power plant	Gnathostomata	NCBITAXON	NCBITaxon:7776	Taiwan	GAZ	GAZ:00005341	ocean biome	ENVO	ENVO:01000048	25.2155	degree	UO	UO:0000185	121.668833	degree	UO	UO:0000185	Trammel net fish sampling	II_B_Feb_15	Feb	2015
Yehliu nuclear power plant	Gnathostomata	NCBITAXON	NCBITaxon:7776	Taiwan	GAZ	GAZ:00005341	ocean biome	ENVO	ENVO:01000048	25.2155	degree	UO	UO:0000185	121.668833	degree	UO	UO:0000185	Trammel net fish sampling	II_B_Apr_15	Apr	2015
Yehliu nuclear power plant	Gnathostomata	NCBITAXON	NCBITaxon:7776	Taiwan	GAZ	GAZ:00005341	ocean biome	ENVO	ENVO:01000048	25.2155	degree	UO	UO:0000185	121.668833	degree	UO	UO:0000185	Trammel net fish sampling	II_B_Jul_15	Jul	2015
Yehliu nuclear power plant	Gnathostomata	NCBITAXON	NCBITaxon:7776	Taiwan	GAZ	GAZ:00005341	ocean biome	ENVO	ENVO:01000048	25.2155	degree	UO	UO:0000185	121.668833	degree	UO	UO:0000185	Trammel net fish sampling	II_B_Oct_15	Oct	2015
Yehliu nuclear power plant	Gnathostomata	NCBITAXON	NCBITaxon:7776	Taiwan	GAZ	GAZ:00005341	ocean biome	ENVO	ENVO:01000048	25.2155	degree	UO	UO:0000185	121.668833	degree	UO	UO:0000185	Trammel net fish sampling	II_B_Feb_16	Feb	2016
Yehliu nuclear power plant	Gnathostomata	NCBITAXON	NCBITaxon:7776	Taiwan	GAZ	GAZ:00005341	ocean biome	ENVO	ENVO:01000048	25.2155	degree	UO	UO:0000185	121.668833	degree	UO	UO:0000185	Trammel net fish sampling	II_B_May_16	May	2016
Yehliu nuclear power plant	Gnathostomata	NCBITAXON	NCBITaxon:7776	Taiwan	GAZ	GAZ:00005341	ocean biome	ENVO	ENVO:01000048	25.2155	degree	UO	UO:0000185	121.668833	degree	UO	UO:0000185	Trammel net fish sampling	II_B_Aug_16	Aug	2016
Yehliu nuclear power plant	Gnathostomata	NCBITAXON	NCBITaxon:7776	Taiwan	GAZ	GAZ:00005341	ocean biome	ENVO	ENVO:01000048	25.2155	degree	UO	UO:0000185	121.668833	degree	UO	UO:0000185	Trammel net fish sampling	II_B_Oct_16	Oct	2016
Yehliu nuclear power plant	Gnathostomata	NCBITAXON	NCBITaxon:7776	Taiwan	GAZ	GAZ:00005341	ocean biome	ENVO	ENVO:01000048	25.2155	degree	UO	UO:0000185	121.668833	degree	UO	UO:0000185	Trammel net fish sampling	II_B_Mar_17	Mar	2017
Yehliu nuclear power plant	Gnathostomata	NCBITAXON	NCBITaxon:7776	Taiwan	GAZ	GAZ:00005341	ocean biome	ENVO	ENVO:01000048	25.2155	degree	UO	UO:0000185	121.668833	degree	UO	UO:0000185	Trammel net fish sampling	II_B_Jun_17	Jun	2017
Shimen nuclear power plant	Gnathostomata	NCBITAXON	NCBITaxon:7776	Taiwan	GAZ	GAZ:00005341	ocean biome	ENVO	ENVO:01000048	25.292833	degree	UO	UO:0000185	121.587833	degree	UO	UO:0000185	Underwater diving visual census	I_a_Jan_00	Jan	2000
Shimen nuclear power plant	Gnathostomata	NCBITAXON	NCBITaxon:7776	Taiwan	GAZ	GAZ:00005341	ocean biome	ENVO	ENVO:01000048	25.292833	degree	UO	UO:0000185	121.587833	degree	UO	UO:0000185	Underwater diving visual census	I_a_Jun_00	Jun	2000
Shimen nuclear power plant	Gnathostomata	NCBITAXON	NCBITaxon:7776	Taiwan	GAZ	GAZ:00005341	ocean biome	ENVO	ENVO:01000048	25.292833	degree	UO	UO:0000185	121.587833	degree	UO	UO:0000185	Underwater diving visual census	I_a_Aug_00	Aug	2000
Shimen nuclear power plant	Gnathostomata	NCBITAXON	NCBITaxon:7776	Taiwan	GAZ	GAZ:00005341	ocean biome	ENVO	ENVO:01000048	25.292833	degree	UO	UO:0000185	121.587833	degree	UO	UO:0000185	Underwater diving visual census	I_a_Sep_00	Sep	2000
Shimen nuclear power plant	Gnathostomata	NCBITAXON	NCBITaxon:7776	Taiwan	GAZ	GAZ:00005341	ocean biome	ENVO	ENVO:01000048	25.292833	degree	UO	UO:0000185	121.587833	degree	UO	UO:0000185	Underwater diving visual census	I_a_Mar_01	Mar	2001
Shimen nuclear power plant	Gnathostomata	NCBITAXON	NCBITaxon:7776	Taiwan	GAZ	GAZ:00005341	ocean biome	ENVO	ENVO:01000048	25.292833	degree	UO	UO:0000185	121.587833	degree	UO	UO:0000185	Underwater diving visual census	I_a_Jun_01	Jun	2001
Shimen nuclear power plant	Gnathostomata	NCBITAXON	NCBITaxon:7776	Taiwan	GAZ	GAZ:00005341	ocean biome	ENVO	ENVO:01000048	25.292833	degree	UO	UO:0000185	121.587833	degree	UO	UO:0000185	Underwater diving visual census	I_a_Aug_01	Aug	2001
Shimen nuclear power plant	Gnathostomata	NCBITAXON	NCBITaxon:7776	Taiwan	GAZ	GAZ:00005341	ocean biome	ENVO	ENVO:01000048	25.292833	degree	UO	UO:0000185	121.587833	degree	UO	UO:0000185	Underwater diving visual census	I_a_Nov_01	Nov	2001
Shimen nuclear power plant	Gnathostomata	NCBITAXON	NCBITaxon:7776	Taiwan	GAZ	GAZ:00005341	ocean biome	ENVO	ENVO:01000048	25.292833	degree	UO	UO:0000185	121.587833	degree	UO	UO:0000185	Underwater diving visual census	I_a_Mar_02	Mar	2002
Shimen nuclear power plant	Gnathostomata	NCBITAXON	NCBITaxon:7776	Taiwan	GAZ	GAZ:00005341	ocean biome	ENVO	ENVO:01000048	25.292833	degree	UO	UO:0000185	121.587833	degree	UO	UO:0000185	Underwater diving visual census	I_a_Jun_02	Jun	2002
Shimen nuclear power plant	Gnathostomata	NCBITAXON	NCBITaxon:7776	Taiwan	GAZ	GAZ:00005341	ocean biome	ENVO	ENVO:01000048	25.292833	degree	UO	UO:0000185	121.587833	degree	UO	UO:0000185	Underwater diving visual census	I_a_Aug_02	Aug	2002
Shimen nuclear power plant	Gnathostomata	NCBITAXON	NCBITaxon:7776	Taiwan	GAZ	GAZ:00005341	ocean biome	ENVO	ENVO:01000048	25.292833	degree	UO	UO:0000185	121.587833	degree	UO	UO:0000185	Underwater diving visual census	I_a_Oct_02	Oct	2002
Shimen nuclear power plant	Gnathostomata	NCBITAXON	NCBITaxon:7776	Taiwan	GAZ	GAZ:00005341	ocean biome	ENVO	ENVO:01000048	25.292833	degree	UO	UO:0000185	121.587833	degree	UO	UO:0000185	Underwater diving visual census	I_a_Jun_03	Jun	2003
Shimen nuclear power plant	Gnathostomata	NCBITAXON	NCBITaxon:7776	Taiwan	GAZ	GAZ:00005341	ocean biome	ENVO	ENVO:01000048	25.292833	degree	UO	UO:0000185	121.587833	degree	UO	UO:0000185	Underwater diving visual census	I_a_Jul_03	Jul	2003
Shimen nuclear power plant	Gnathostomata	NCBITAXON	NCBITaxon:7776	Taiwan	GAZ	GAZ:00005341	ocean biome	ENVO	ENVO:01000048	25.292833	degree	UO	UO:0000185	121.587833	degree	UO	UO:0000185	Underwater diving visual census	I_a_Aug_03	Aug	2003
Shimen nuclear power plant	Gnathostomata	NCBITAXON	NCBITaxon:7776	Taiwan	GAZ	GAZ:00005341	ocean biome	ENVO	ENVO:01000048	25.292833	degree	UO	UO:0000185	121.587833	degree	UO	UO:0000185	Underwater diving visual census	I_a_Sep_03	Sep	2003
Shimen nuclear power plant	Gnathostomata	NCBITAXON	NCBITaxon:7776	Taiwan	GAZ	GAZ:00005341	ocean biome	ENVO	ENVO:01000048	25.292833	degree	UO	UO:0000185	121.587833	degree	UO	UO:0000185	Underwater diving visual census	I_a_May_04	May	2004
Shimen nuclear power plant	Gnathostomata	NCBITAXON	NCBITaxon:7776	Taiwan	GAZ	GAZ:00005341	ocean biome	ENVO	ENVO:01000048	25.292833	degree	UO	UO:0000185	121.587833	degree	UO	UO:0000185	Underwater diving visual census	I_a_Jun_04	Jun	2004
Shimen nuclear power plant	Gnathostomata	NCBITAXON	NCBITaxon:7776	Taiwan	GAZ	GAZ:00005341	ocean biome	ENVO	ENVO:01000048	25.292833	degree	UO	UO:0000185	121.587833	degree	UO	UO:0000185	Underwater diving visual census	I_a_Jul_04	Jul	2004
Shimen nuclear power plant	Gnathostomata	NCBITAXON	NCBITaxon:7776	Taiwan	GAZ	GAZ:00005341	ocean biome	ENVO	ENVO:01000048	25.292833	degree	UO	UO:0000185	121.587833	degree	UO	UO:0000185	Underwater diving visual census	I_a_Aug_04	Aug	2004
Shimen nuclear power plant	Gnathostomata	NCBITAXON	NCBITaxon:7776	Taiwan	GAZ	GAZ:00005341	ocean biome	ENVO	ENVO:01000048	25.292833	degree	UO	UO:0000185	121.587833	degree	UO	UO:0000185	Underwater diving visual census	I_a_Jun_05	Jun	2005
Shimen nuclear power plant	Gnathostomata	NCBITAXON	NCBITaxon:7776	Taiwan	GAZ	GAZ:00005341	ocean biome	ENVO	ENVO:01000048	25.292833	degree	UO	UO:0000185	121.587833	degree	UO	UO:0000185	Underwater diving visual census	I_a_Jul_05	Jul	2005
Shimen nuclear power plant	Gnathostomata	NCBITAXON	NCBITaxon:7776	Taiwan	GAZ	GAZ:00005341	ocean biome	ENVO	ENVO:01000048	25.292833	degree	UO	UO:0000185	121.587833	degree	UO	UO:0000185	Underwater diving visual census	I_a_Aug_05	Aug	2005
Shimen nuclear power plant	Gnathostomata	NCBITAXON	NCBITaxon:7776	Taiwan	GAZ	GAZ:00005341	ocean biome	ENVO	ENVO:01000048	25.292833	degree	UO	UO:0000185	121.587833	degree	UO	UO:0000185	Underwater diving visual census	I_a_Sep_05	Sep	2005
Shimen nuclear power plant	Gnathostomata	NCBITAXON	NCBITaxon:7776	Taiwan	GAZ	GAZ:00005341	ocean biome	ENVO	ENVO:01000048	25.292833	degree	UO	UO:0000185	121.587833	degree	UO	UO:0000185	Underwater diving visual census	I_a_Apr_06	Apr	2006
Shimen nuclear power plant	Gnathostomata	NCBITAXON	NCBITaxon:7776	Taiwan	GAZ	GAZ:00005341	ocean biome	ENVO	ENVO:01000048	25.292833	degree	UO	UO:0000185	121.587833	degree	UO	UO:0000185	Underwater diving visual census	I_a_May_06	May	2006
Shimen nuclear power plant	Gnathostomata	NCBITAXON	NCBITaxon:7776	Taiwan	GAZ	GAZ:00005341	ocean biome	ENVO	ENVO:01000048	25.292833	degree	UO	UO:0000185	121.587833	degree	UO	UO:0000185	Underwater diving visual census	I_a_Jul_06	Jul	2006
Shimen nuclear power plant	Gnathostomata	NCBITAXON	NCBITaxon:7776	Taiwan	GAZ	GAZ:00005341	ocean biome	ENVO	ENVO:01000048	25.292833	degree	UO	UO:0000185	121.587833	degree	UO	UO:0000185	Underwater diving visual census	I_a_Jul1_06	ul1	2006
Shimen nuclear power plant	Gnathostomata	NCBITAXON	NCBITaxon:7776	Taiwan	GAZ	GAZ:00005341	ocean biome	ENVO	ENVO:01000048	25.292833	degree	UO	UO:0000185	121.587833	degree	UO	UO:0000185	Underwater diving visual census	I_a_Apr_07	Apr	2007
Shimen nuclear power plant	Gnathostomata	NCBITAXON	NCBITaxon:7776	Taiwan	GAZ	GAZ:00005341	ocean biome	ENVO	ENVO:01000048	25.292833	degree	UO	UO:0000185	121.587833	degree	UO	UO:0000185	Underwater diving visual census	I_a_May_07	May	2007
Shimen nuclear power plant	Gnathostomata	NCBITAXON	NCBITaxon:7776	Taiwan	GAZ	GAZ:00005341	ocean biome	ENVO	ENVO:01000048	25.292833	degree	UO	UO:0000185	121.587833	degree	UO	UO:0000185	Underwater diving visual census	I_a_Jul_07	Jul	2007
Shimen nuclear power plant	Gnathostomata	NCBITAXON	NCBITaxon:7776	Taiwan	GAZ	GAZ:00005341	ocean biome	ENVO	ENVO:01000048	25.292833	degree	UO	UO:0000185	121.587833	degree	UO	UO:0000185	Underwater diving visual census	I_a_Aug_07	Aug	2007
Shimen nuclear power plant	Gnathostomata	NCBITAXON	NCBITaxon:7776	Taiwan	GAZ	GAZ:00005341	ocean biome	ENVO	ENVO:01000048	25.292833	degree	UO	UO:0000185	121.587833	degree	UO	UO:0000185	Underwater diving visual census	I_a_Apr_08	Apr	2008
Shimen nuclear power plant	Gnathostomata	NCBITAXON	NCBITaxon:7776	Taiwan	GAZ	GAZ:00005341	ocean biome	ENVO	ENVO:01000048	25.292833	degree	UO	UO:0000185	121.587833	degree	UO	UO:0000185	Underwater diving visual census	I_a_May_08	May	2008
Shimen nuclear power plant	Gnathostomata	NCBITAXON	NCBITaxon:7776	Taiwan	GAZ	GAZ:00005341	ocean biome	ENVO	ENVO:01000048	25.292833	degree	UO	UO:0000185	121.587833	degree	UO	UO:0000185	Underwater diving visual census	I_a_Jul_08	Jul	2008
Shimen nuclear power plant	Gnathostomata	NCBITAXON	NCBITaxon:7776	Taiwan	GAZ	GAZ:00005341	ocean biome	ENVO	ENVO:01000048	25.292833	degree	UO	UO:0000185	121.587833	degree	UO	UO:0000185	Underwater diving visual census	I_a_Oct_08	Oct	2008
Shimen nuclear power plant	Gnathostomata	NCBITAXON	NCBITaxon:7776	Taiwan	GAZ	GAZ:00005341	ocean biome	ENVO	ENVO:01000048	25.292833	degree	UO	UO:0000185	121.587833	degree	UO	UO:0000185	Underwater diving visual census	I_a_May_09	May	2009
Shimen nuclear power plant	Gnathostomata	NCBITAXON	NCBITaxon:7776	Taiwan	GAZ	GAZ:00005341	ocean biome	ENVO	ENVO:01000048	25.292833	degree	UO	UO:0000185	121.587833	degree	UO	UO:0000185	Underwater diving visual census	I_a_Jun_09	Jun	2009
Shimen nuclear power plant	Gnathostomata	NCBITAXON	NCBITaxon:7776	Taiwan	GAZ	GAZ:00005341	ocean biome	ENVO	ENVO:01000048	25.292833	degree	UO	UO:0000185	121.587833	degree	UO	UO:0000185	Underwater diving visual census	I_a_Aug_09	Aug	2009
Shimen nuclear power plant	Gnathostomata	NCBITAXON	NCBITaxon:7776	Taiwan	GAZ	GAZ:00005341	ocean biome	ENVO	ENVO:01000048	25.292833	degree	UO	UO:0000185	121.587833	degree	UO	UO:0000185	Underwater diving visual census	I_a_Nov_09	Nov	2009
Shimen nuclear power plant	Gnathostomata	NCBITAXON	NCBITaxon:7776	Taiwan	GAZ	GAZ:00005341	ocean biome	ENVO	ENVO:01000048	25.292833	degree	UO	UO:0000185	121.587833	degree	UO	UO:0000185	Underwater diving visual census	I_a_May_10	May	2010
Shimen nuclear power plant	Gnathostomata	NCBITAXON	NCBITaxon:7776	Taiwan	GAZ	GAZ:00005341	ocean biome	ENVO	ENVO:01000048	25.292833	degree	UO	UO:0000185	121.587833	degree	UO	UO:0000185	Underwater diving visual census	I_a_Jun_10	Jun	2010
Shimen nuclear power plant	Gnathostomata	NCBITAXON	NCBITaxon:7776	Taiwan	GAZ	GAZ:00005341	ocean biome	ENVO	ENVO:01000048	25.292833	degree	UO	UO:0000185	121.587833	degree	UO	UO:0000185	Underwater diving visual census	I_a_Jul_10	Jul	2010
Shimen nuclear power plant	Gnathostomata	NCBITAXON	NCBITaxon:7776	Taiwan	GAZ	GAZ:00005341	ocean biome	ENVO	ENVO:01000048	25.292833	degree	UO	UO:0000185	121.587833	degree	UO	UO:0000185	Underwater diving visual census	I_a_Sep_10	Sep	2010
Shimen nuclear power plant	Gnathostomata	NCBITAXON	NCBITaxon:7776	Taiwan	GAZ	GAZ:00005341	ocean biome	ENVO	ENVO:01000048	25.292833	degree	UO	UO:0000185	121.587833	degree	UO	UO:0000185	Underwater diving visual census	I_a_May_11	May	2011
Shimen nuclear power plant	Gnathostomata	NCBITAXON	NCBITaxon:7776	Taiwan	GAZ	GAZ:00005341	ocean biome	ENVO	ENVO:01000048	25.292833	degree	UO	UO:0000185	121.587833	degree	UO	UO:0000185	Underwater diving visual census	I_a_Jun_11	Jun	2011
Shimen nuclear power plant	Gnathostomata	NCBITAXON	NCBITaxon:7776	Taiwan	GAZ	GAZ:00005341	ocean biome	ENVO	ENVO:01000048	25.292833	degree	UO	UO:0000185	121.587833	degree	UO	UO:0000185	Underwater diving visual census	I_a_Jul_11	Jul	2011
Shimen nuclear power plant	Gnathostomata	NCBITAXON	NCBITaxon:7776	Taiwan	GAZ	GAZ:00005341	ocean biome	ENVO	ENVO:01000048	25.292833	degree	UO	UO:0000185	121.587833	degree	UO	UO:0000185	Underwater diving visual census	I_a_Oct_11	Oct	2011
Shimen nuclear power plant	Gnathostomata	NCBITAXON	NCBITaxon:7776	Taiwan	GAZ	GAZ:00005341	ocean biome	ENVO	ENVO:01000048	25.292833	degree	UO	UO:0000185	121.587833	degree	UO	UO:0000185	Underwater diving visual census	I_a_Apr_12	Apr	2012
Shimen nuclear power plant	Gnathostomata	NCBITAXON	NCBITaxon:7776	Taiwan	GAZ	GAZ:00005341	ocean biome	ENVO	ENVO:01000048	25.292833	degree	UO	UO:0000185	121.587833	degree	UO	UO:0000185	Underwater diving visual census	I_a_Jun_12	Jun	2012
Shimen nuclear power plant	Gnathostomata	NCBITAXON	NCBITaxon:7776	Taiwan	GAZ	GAZ:00005341	ocean biome	ENVO	ENVO:01000048	25.292833	degree	UO	UO:0000185	121.587833	degree	UO	UO:0000185	Underwater diving visual census	I_a_Aug_12	Aug	2012
Shimen nuclear power plant	Gnathostomata	NCBITAXON	NCBITaxon:7776	Taiwan	GAZ	GAZ:00005341	ocean biome	ENVO	ENVO:01000048	25.292833	degree	UO	UO:0000185	121.587833	degree	UO	UO:0000185	Underwater diving visual census	I_a_Oct_12	Oct	2012
Shimen nuclear power plant	Gnathostomata	NCBITAXON	NCBITaxon:7776	Taiwan	GAZ	GAZ:00005341	ocean biome	ENVO	ENVO:01000048	25.292833	degree	UO	UO:0000185	121.587833	degree	UO	UO:0000185	Underwater diving visual census	I_a_Apr_13	Apr	2013
Shimen nuclear power plant	Gnathostomata	NCBITAXON	NCBITaxon:7776	Taiwan	GAZ	GAZ:00005341	ocean biome	ENVO	ENVO:01000048	25.292833	degree	UO	UO:0000185	121.587833	degree	UO	UO:0000185	Underwater diving visual census	I_a_Jun_13	Jun	2013
Shimen nuclear power plant	Gnathostomata	NCBITAXON	NCBITaxon:7776	Taiwan	GAZ	GAZ:00005341	ocean biome	ENVO	ENVO:01000048	25.292833	degree	UO	UO:0000185	121.587833	degree	UO	UO:0000185	Underwater diving visual census	I_a_Aug_13	Aug	2013
Shimen nuclear power plant	Gnathostomata	NCBITAXON	NCBITaxon:7776	Taiwan	GAZ	GAZ:00005341	ocean biome	ENVO	ENVO:01000048	25.292833	degree	UO	UO:0000185	121.587833	degree	UO	UO:0000185	Underwater diving visual census	I_a_Nov_13	Nov	2013
Shimen nuclear power plant	Gnathostomata	NCBITAXON	NCBITaxon:7776	Taiwan	GAZ	GAZ:00005341	ocean biome	ENVO	ENVO:01000048	25.292833	degree	UO	UO:0000185	121.587833	degree	UO	UO:0000185	Underwater diving visual census	I_a_May_14	May	2014
Shimen nuclear power plant	Gnathostomata	NCBITAXON	NCBITaxon:7776	Taiwan	GAZ	GAZ:00005341	ocean biome	ENVO	ENVO:01000048	25.292833	degree	UO	UO:0000185	121.587833	degree	UO	UO:0000185	Underwater diving visual census	I_a_Jun_14	Jun	2014
Shimen nuclear power plant	Gnathostomata	NCBITAXON	NCBITaxon:7776	Taiwan	GAZ	GAZ:00005341	ocean biome	ENVO	ENVO:01000048	25.292833	degree	UO	UO:0000185	121.587833	degree	UO	UO:0000185	Underwater diving visual census	I_a_Aug_14	Aug	2014
Shimen nuclear power plant	Gnathostomata	NCBITAXON	NCBITaxon:7776	Taiwan	GAZ	GAZ:00005341	ocean biome	ENVO	ENVO:01000048	25.292833	degree	UO	UO:0000185	121.587833	degree	UO	UO:0000185	Underwater diving visual census	I_a_Oct_14	Oct	2014
Shimen nuclear power plant	Gnathostomata	NCBITAXON	NCBITaxon:7776	Taiwan	GAZ	GAZ:00005341	ocean biome	ENVO	ENVO:01000048	25.292833	degree	UO	UO:0000185	121.587833	degree	UO	UO:0000185	Underwater diving visual census	I_a_Apr_15	Apr	2015
Shimen nuclear power plant	Gnathostomata	NCBITAXON	NCBITaxon:7776	Taiwan	GAZ	GAZ:00005341	ocean biome	ENVO	ENVO:01000048	25.292833	degree	UO	UO:0000185	121.587833	degree	UO	UO:0000185	Underwater diving visual census	I_a_Jun_15	Jun	2015
Shimen nuclear power plant	Gnathostomata	NCBITAXON	NCBITaxon:7776	Taiwan	GAZ	GAZ:00005341	ocean biome	ENVO	ENVO:01000048	25.292833	degree	UO	UO:0000185	121.587833	degree	UO	UO:0000185	Underwater diving visual census	I_a_Aug_15	Aug	2015
Shimen nuclear power plant	Gnathostomata	NCBITAXON	NCBITaxon:7776	Taiwan	GAZ	GAZ:00005341	ocean biome	ENVO	ENVO:01000048	25.292833	degree	UO	UO:0000185	121.587833	degree	UO	UO:0000185	Underwater diving visual census	I_a_Nov_15	Nov	2015
Shimen nuclear power plant	Gnathostomata	NCBITAXON	NCBITaxon:7776	Taiwan	GAZ	GAZ:00005341	ocean biome	ENVO	ENVO:01000048	25.292833	degree	UO	UO:0000185	121.587833	degree	UO	UO:0000185	Underwater diving visual census	I_a_Apr_16	Apr	2016
Shimen nuclear power plant	Gnathostomata	NCBITAXON	NCBITaxon:7776	Taiwan	GAZ	GAZ:00005341	ocean biome	ENVO	ENVO:01000048	25.292833	degree	UO	UO:0000185	121.587833	degree	UO	UO:0000185	Underwater diving visual census	I_a_Jun_16	Jun	2016
Shimen nuclear power plant	Gnathostomata	NCBITAXON	NCBITaxon:7776	Taiwan	GAZ	GAZ:00005341	ocean biome	ENVO	ENVO:01000048	25.292833	degree	UO	UO:0000185	121.587833	degree	UO	UO:0000185	Underwater diving visual census	I_a_Aug_16	Aug	2016
Shimen nuclear power plant	Gnathostomata	NCBITAXON	NCBITaxon:7776	Taiwan	GAZ	GAZ:00005341	ocean biome	ENVO	ENVO:01000048	25.292833	degree	UO	UO:0000185	121.587833	degree	UO	UO:0000185	Underwater diving visual census	I_a_Oct_16	Oct	2016
Shimen nuclear power plant	Gnathostomata	NCBITAXON	NCBITaxon:7776	Taiwan	GAZ	GAZ:00005341	ocean biome	ENVO	ENVO:01000048	25.292833	degree	UO	UO:0000185	121.587833	degree	UO	UO:0000185	Underwater diving visual census	I_a_Apr_17	Apr	2017
Shimen nuclear power plant	Gnathostomata	NCBITAXON	NCBITaxon:7776	Taiwan	GAZ	GAZ:00005341	ocean biome	ENVO	ENVO:01000048	25.292833	degree	UO	UO:0000185	121.587833	degree	UO	UO:0000185	Underwater diving visual census	I_a_Jun_17	Jun	2017
Shimen nuclear power plant	Gnathostomata	NCBITAXON	NCBITaxon:7776	Taiwan	GAZ	GAZ:00005341	ocean biome	ENVO	ENVO:01000048	25.283167	degree	UO	UO:0000185	121.607167	degree	UO	UO:0000185	Underwater diving visual census	I_b_Apr_07	Apr	2007
Shimen nuclear power plant	Gnathostomata	NCBITAXON	NCBITaxon:7776	Taiwan	GAZ	GAZ:00005341	ocean biome	ENVO	ENVO:01000048	25.283167	degree	UO	UO:0000185	121.607167	degree	UO	UO:0000185	Underwater diving visual census	I_b_May_07	May	2007
Shimen nuclear power plant	Gnathostomata	NCBITAXON	NCBITaxon:7776	Taiwan	GAZ	GAZ:00005341	ocean biome	ENVO	ENVO:01000048	25.283167	degree	UO	UO:0000185	121.607167	degree	UO	UO:0000185	Underwater diving visual census	I_b_Jul_07	Jul	2007
Shimen nuclear power plant	Gnathostomata	NCBITAXON	NCBITaxon:7776	Taiwan	GAZ	GAZ:00005341	ocean biome	ENVO	ENVO:01000048	25.283167	degree	UO	UO:0000185	121.607167	degree	UO	UO:0000185	Underwater diving visual census	I_b_Aug_07	Aug	2007
Shimen nuclear power plant	Gnathostomata	NCBITAXON	NCBITaxon:7776	Taiwan	GAZ	GAZ:00005341	ocean biome	ENVO	ENVO:01000048	25.283167	degree	UO	UO:0000185	121.607167	degree	UO	UO:0000185	Underwater diving visual census	I_b_Apr_08	Apr	2008
Shimen nuclear power plant	Gnathostomata	NCBITAXON	NCBITaxon:7776	Taiwan	GAZ	GAZ:00005341	ocean biome	ENVO	ENVO:01000048	25.283167	degree	UO	UO:0000185	121.607167	degree	UO	UO:0000185	Underwater diving visual census	I_b_May_08	May	2008
Shimen nuclear power plant	Gnathostomata	NCBITAXON	NCBITaxon:7776	Taiwan	GAZ	GAZ:00005341	ocean biome	ENVO	ENVO:01000048	25.283167	degree	UO	UO:0000185	121.607167	degree	UO	UO:0000185	Underwater diving visual census	I_b_Jul_08	Jul	2008
Shimen nuclear power plant	Gnathostomata	NCBITAXON	NCBITaxon:7776	Taiwan	GAZ	GAZ:00005341	ocean biome	ENVO	ENVO:01000048	25.283167	degree	UO	UO:0000185	121.607167	degree	UO	UO:0000185	Underwater diving visual census	I_b_Oct_08	Oct	2008
Shimen nuclear power plant	Gnathostomata	NCBITAXON	NCBITaxon:7776	Taiwan	GAZ	GAZ:00005341	ocean biome	ENVO	ENVO:01000048	25.283167	degree	UO	UO:0000185	121.607167	degree	UO	UO:0000185	Underwater diving visual census	I_b_May_09	May	2009
Shimen nuclear power plant	Gnathostomata	NCBITAXON	NCBITaxon:7776	Taiwan	GAZ	GAZ:00005341	ocean biome	ENVO	ENVO:01000048	25.283167	degree	UO	UO:0000185	121.607167	degree	UO	UO:0000185	Underwater diving visual census	I_b_Jun_09	Jun	2009
Shimen nuclear power plant	Gnathostomata	NCBITAXON	NCBITaxon:7776	Taiwan	GAZ	GAZ:00005341	ocean biome	ENVO	ENVO:01000048	25.283167	degree	UO	UO:0000185	121.607167	degree	UO	UO:0000185	Underwater diving visual census	I_b_Aug_09	Aug	2009
Shimen nuclear power plant	Gnathostomata	NCBITAXON	NCBITaxon:7776	Taiwan	GAZ	GAZ:00005341	ocean biome	ENVO	ENVO:01000048	25.283167	degree	UO	UO:0000185	121.607167	degree	UO	UO:0000185	Underwater diving visual census	I_b_Nov_09	Nov	2009
Shimen nuclear power plant	Gnathostomata	NCBITAXON	NCBITaxon:7776	Taiwan	GAZ	GAZ:00005341	ocean biome	ENVO	ENVO:01000048	25.283167	degree	UO	UO:0000185	121.607167	degree	UO	UO:0000185	Underwater diving visual census	I_b_May_10	May	2010
Shimen nuclear power plant	Gnathostomata	NCBITAXON	NCBITaxon:7776	Taiwan	GAZ	GAZ:00005341	ocean biome	ENVO	ENVO:01000048	25.283167	degree	UO	UO:0000185	121.607167	degree	UO	UO:0000185	Underwater diving visual census	I_b_Jun_10	Jun	2010
Shimen nuclear power plant	Gnathostomata	NCBITAXON	NCBITaxon:7776	Taiwan	GAZ	GAZ:00005341	ocean biome	ENVO	ENVO:01000048	25.283167	degree	UO	UO:0000185	121.607167	degree	UO	UO:0000185	Underwater diving visual census	I_b_Jul_10	Jul	2010
Shimen nuclear power plant	Gnathostomata	NCBITAXON	NCBITaxon:7776	Taiwan	GAZ	GAZ:00005341	ocean biome	ENVO	ENVO:01000048	25.283167	degree	UO	UO:0000185	121.607167	degree	UO	UO:0000185	Underwater diving visual census	I_b_Sep_10	Sep	2010
Shimen nuclear power plant	Gnathostomata	NCBITAXON	NCBITaxon:7776	Taiwan	GAZ	GAZ:00005341	ocean biome	ENVO	ENVO:01000048	25.283167	degree	UO	UO:0000185	121.607167	degree	UO	UO:0000185	Underwater diving visual census	I_b_May_11	May	2011
Shimen nuclear power plant	Gnathostomata	NCBITAXON	NCBITaxon:7776	Taiwan	GAZ	GAZ:00005341	ocean biome	ENVO	ENVO:01000048	25.283167	degree	UO	UO:0000185	121.607167	degree	UO	UO:0000185	Underwater diving visual census	I_b_Jun_11	Jun	2011
Shimen nuclear power plant	Gnathostomata	NCBITAXON	NCBITaxon:7776	Taiwan	GAZ	GAZ:00005341	ocean biome	ENVO	ENVO:01000048	25.283167	degree	UO	UO:0000185	121.607167	degree	UO	UO:0000185	Underwater diving visual census	I_b_Jul_11	Jul	2011
Shimen nuclear power plant	Gnathostomata	NCBITAXON	NCBITaxon:7776	Taiwan	GAZ	GAZ:00005341	ocean biome	ENVO	ENVO:01000048	25.283167	degree	UO	UO:0000185	121.607167	degree	UO	UO:0000185	Underwater diving visual census	I_b_Oct_11	Oct	2011
Shimen nuclear power plant	Gnathostomata	NCBITAXON	NCBITaxon:7776	Taiwan	GAZ	GAZ:00005341	ocean biome	ENVO	ENVO:01000048	25.283167	degree	UO	UO:0000185	121.607167	degree	UO	UO:0000185	Underwater diving visual census	I_b_Apr_12	Apr	2012
Shimen nuclear power plant	Gnathostomata	NCBITAXON	NCBITaxon:7776	Taiwan	GAZ	GAZ:00005341	ocean biome	ENVO	ENVO:01000048	25.283167	degree	UO	UO:0000185	121.607167	degree	UO	UO:0000185	Underwater diving visual census	I_b_Jun_12	Jun	2012
Shimen nuclear power plant	Gnathostomata	NCBITAXON	NCBITaxon:7776	Taiwan	GAZ	GAZ:00005341	ocean biome	ENVO	ENVO:01000048	25.283167	degree	UO	UO:0000185	121.607167	degree	UO	UO:0000185	Underwater diving visual census	I_b_Aug_12	Aug	2012
Shimen nuclear power plant	Gnathostomata	NCBITAXON	NCBITaxon:7776	Taiwan	GAZ	GAZ:00005341	ocean biome	ENVO	ENVO:01000048	25.283167	degree	UO	UO:0000185	121.607167	degree	UO	UO:0000185	Underwater diving visual census	I_b_Oct_12	Oct	2012
Shimen nuclear power plant	Gnathostomata	NCBITAXON	NCBITaxon:7776	Taiwan	GAZ	GAZ:00005341	ocean biome	ENVO	ENVO:01000048	25.283167	degree	UO	UO:0000185	121.607167	degree	UO	UO:0000185	Underwater diving visual census	I_b_Apr_13	Apr	2013
Shimen nuclear power plant	Gnathostomata	NCBITAXON	NCBITaxon:7776	Taiwan	GAZ	GAZ:00005341	ocean biome	ENVO	ENVO:01000048	25.283167	degree	UO	UO:0000185	121.607167	degree	UO	UO:0000185	Underwater diving visual census	I_b_Jun_13	Jun	2013
Shimen nuclear power plant	Gnathostomata	NCBITAXON	NCBITaxon:7776	Taiwan	GAZ	GAZ:00005341	ocean biome	ENVO	ENVO:01000048	25.283167	degree	UO	UO:0000185	121.607167	degree	UO	UO:0000185	Underwater diving visual census	I_b_Aug_13	Aug	2013
Shimen nuclear power plant	Gnathostomata	NCBITAXON	NCBITaxon:7776	Taiwan	GAZ	GAZ:00005341	ocean biome	ENVO	ENVO:01000048	25.283167	degree	UO	UO:0000185	121.607167	degree	UO	UO:0000185	Underwater diving visual census	I_b_Nov_13	Nov	2013
Shimen nuclear power plant	Gnathostomata	NCBITAXON	NCBITaxon:7776	Taiwan	GAZ	GAZ:00005341	ocean biome	ENVO	ENVO:01000048	25.283167	degree	UO	UO:0000185	121.607167	degree	UO	UO:0000185	Underwater diving visual census	I_b_May_12	May	2012
Shimen nuclear power plant	Gnathostomata	NCBITAXON	NCBITaxon:7776	Taiwan	GAZ	GAZ:00005341	ocean biome	ENVO	ENVO:01000048	25.283167	degree	UO	UO:0000185	121.607167	degree	UO	UO:0000185	Underwater diving visual census	I_b_Jun_12	Jun	2012
Shimen nuclear power plant	Gnathostomata	NCBITAXON	NCBITaxon:7776	Taiwan	GAZ	GAZ:00005341	ocean biome	ENVO	ENVO:01000048	25.283167	degree	UO	UO:0000185	121.607167	degree	UO	UO:0000185	Underwater diving visual census	I_b_Aug_12	Aug	2012
Shimen nuclear power plant	Gnathostomata	NCBITAXON	NCBITaxon:7776	Taiwan	GAZ	GAZ:00005341	ocean biome	ENVO	ENVO:01000048	25.283167	degree	UO	UO:0000185	121.607167	degree	UO	UO:0000185	Underwater diving visual census	I_b_Oct_12	Oct	2012
Shimen nuclear power plant	Gnathostomata	NCBITAXON	NCBITaxon:7776	Taiwan	GAZ	GAZ:00005341	ocean biome	ENVO	ENVO:01000048	25.283167	degree	UO	UO:0000185	121.607167	degree	UO	UO:0000185	Underwater diving visual census	I_b_Apr_15	Apr	2015
Shimen nuclear power plant	Gnathostomata	NCBITAXON	NCBITaxon:7776	Taiwan	GAZ	GAZ:00005341	ocean biome	ENVO	ENVO:01000048	25.283167	degree	UO	UO:0000185	121.607167	degree	UO	UO:0000185	Underwater diving visual census	I_b_Jun_15	Jun	2015
Shimen nuclear power plant	Gnathostomata	NCBITAXON	NCBITaxon:7776	Taiwan	GAZ	GAZ:00005341	ocean biome	ENVO	ENVO:01000048	25.283167	degree	UO	UO:0000185	121.607167	degree	UO	UO:0000185	Underwater diving visual census	I_b_Aug_15	Aug	2015
Shimen nuclear power plant	Gnathostomata	NCBITAXON	NCBITaxon:7776	Taiwan	GAZ	GAZ:00005341	ocean biome	ENVO	ENVO:01000048	25.283167	degree	UO	UO:0000185	121.607167	degree	UO	UO:0000185	Underwater diving visual census	I_b_Nov_15	Nov	2015
Shimen nuclear power plant	Gnathostomata	NCBITAXON	NCBITaxon:7776	Taiwan	GAZ	GAZ:00005341	ocean biome	ENVO	ENVO:01000048	25.283167	degree	UO	UO:0000185	121.607167	degree	UO	UO:0000185	Underwater diving visual census	I_b_Apr_16	Apr	2016
Shimen nuclear power plant	Gnathostomata	NCBITAXON	NCBITaxon:7776	Taiwan	GAZ	GAZ:00005341	ocean biome	ENVO	ENVO:01000048	25.283167	degree	UO	UO:0000185	121.607167	degree	UO	UO:0000185	Underwater diving visual census	I_b_Jun_16	Jun	2016
Shimen nuclear power plant	Gnathostomata	NCBITAXON	NCBITaxon:7776	Taiwan	GAZ	GAZ:00005341	ocean biome	ENVO	ENVO:01000048	25.283167	degree	UO	UO:0000185	121.607167	degree	UO	UO:0000185	Underwater diving visual census	I_b_Aug_16	Aug	2016
Shimen nuclear power plant	Gnathostomata	NCBITAXON	NCBITaxon:7776	Taiwan	GAZ	GAZ:00005341	ocean biome	ENVO	ENVO:01000048	25.283167	degree	UO	UO:0000185	121.607167	degree	UO	UO:0000185	Underwater diving visual census	I_b_Oct_16	Oct	2016
Shimen nuclear power plant	Gnathostomata	NCBITAXON	NCBITaxon:7776	Taiwan	GAZ	GAZ:00005341	ocean biome	ENVO	ENVO:01000048	25.283167	degree	UO	UO:0000185	121.607167	degree	UO	UO:0000185	Underwater diving visual census	I_b_Apr_17	Apr	2017
Shimen nuclear power plant	Gnathostomata	NCBITAXON	NCBITaxon:7776	Taiwan	GAZ	GAZ:00005341	ocean biome	ENVO	ENVO:01000048	25.283167	degree	UO	UO:0000185	121.607167	degree	UO	UO:0000185	Underwater diving visual census	I_b_Jun_17	Jun	2017
Yehliu nuclear power plant	Gnathostomata	NCBITAXON	NCBITaxon:7776	Taiwan	GAZ	GAZ:00005341	ocean biome	ENVO	ENVO:01000048	25.209333	degree	UO	UO:0000185	121.662833	degree	UO	UO:0000185	Underwater diving visual census	II_a_Jul_00	Jul	2000
Yehliu nuclear power plant	Gnathostomata	NCBITAXON	NCBITaxon:7776	Taiwan	GAZ	GAZ:00005341	ocean biome	ENVO	ENVO:01000048	25.209333	degree	UO	UO:0000185	121.662833	degree	UO	UO:0000185	Underwater diving visual census	II_a_Sep_00	Sep	2000
Yehliu nuclear power plant	Gnathostomata	NCBITAXON	NCBITaxon:7776	Taiwan	GAZ	GAZ:00005341	ocean biome	ENVO	ENVO:01000048	25.209333	degree	UO	UO:0000185	121.662833	degree	UO	UO:0000185	Underwater diving visual census	II_a_Mar_01	Mar	2001
Yehliu nuclear power plant	Gnathostomata	NCBITAXON	NCBITaxon:7776	Taiwan	GAZ	GAZ:00005341	ocean biome	ENVO	ENVO:01000048	25.209333	degree	UO	UO:0000185	121.662833	degree	UO	UO:0000185	Underwater diving visual census	II_a_Jun_01	Jun	2001
Yehliu nuclear power plant	Gnathostomata	NCBITAXON	NCBITaxon:7776	Taiwan	GAZ	GAZ:00005341	ocean biome	ENVO	ENVO:01000048	25.209333	degree	UO	UO:0000185	121.662833	degree	UO	UO:0000185	Underwater diving visual census	II_a_Jul_01	Jul	2001
Yehliu nuclear power plant	Gnathostomata	NCBITAXON	NCBITaxon:7776	Taiwan	GAZ	GAZ:00005341	ocean biome	ENVO	ENVO:01000048	25.209333	degree	UO	UO:0000185	121.662833	degree	UO	UO:0000185	Underwater diving visual census	II_a_Nov_01	Nov	2001
Yehliu nuclear power plant	Gnathostomata	NCBITAXON	NCBITaxon:7776	Taiwan	GAZ	GAZ:00005341	ocean biome	ENVO	ENVO:01000048	25.209333	degree	UO	UO:0000185	121.662833	degree	UO	UO:0000185	Underwater diving visual census	II_a_Mar_02	Mar	2002
Yehliu nuclear power plant	Gnathostomata	NCBITAXON	NCBITaxon:7776	Taiwan	GAZ	GAZ:00005341	ocean biome	ENVO	ENVO:01000048	25.209333	degree	UO	UO:0000185	121.662833	degree	UO	UO:0000185	Underwater diving visual census	II_a_Jun_02	Jun	2002
Yehliu nuclear power plant	Gnathostomata	NCBITAXON	NCBITaxon:7776	Taiwan	GAZ	GAZ:00005341	ocean biome	ENVO	ENVO:01000048	25.209333	degree	UO	UO:0000185	121.662833	degree	UO	UO:0000185	Underwater diving visual census	II_a_Aug_02	Aug	2002
Yehliu nuclear power plant	Gnathostomata	NCBITAXON	NCBITaxon:7776	Taiwan	GAZ	GAZ:00005341	ocean biome	ENVO	ENVO:01000048	25.209333	degree	UO	UO:0000185	121.662833	degree	UO	UO:0000185	Underwater diving visual census	II_a_Nov_02	Nov	2002
Yehliu nuclear power plant	Gnathostomata	NCBITAXON	NCBITaxon:7776	Taiwan	GAZ	GAZ:00005341	ocean biome	ENVO	ENVO:01000048	25.209333	degree	UO	UO:0000185	121.662833	degree	UO	UO:0000185	Underwater diving visual census	II_a_Apr_03	Apr	2003
Yehliu nuclear power plant	Gnathostomata	NCBITAXON	NCBITaxon:7776	Taiwan	GAZ	GAZ:00005341	ocean biome	ENVO	ENVO:01000048	25.209333	degree	UO	UO:0000185	121.662833	degree	UO	UO:0000185	Underwater diving visual census	II_a_Jun_03	Jun	2003
Yehliu nuclear power plant	Gnathostomata	NCBITAXON	NCBITaxon:7776	Taiwan	GAZ	GAZ:00005341	ocean biome	ENVO	ENVO:01000048	25.209333	degree	UO	UO:0000185	121.662833	degree	UO	UO:0000185	Underwater diving visual census	II_a_Jul_03	Jul	2003
Yehliu nuclear power plant	Gnathostomata	NCBITAXON	NCBITaxon:7776	Taiwan	GAZ	GAZ:00005341	ocean biome	ENVO	ENVO:01000048	25.209333	degree	UO	UO:0000185	121.662833	degree	UO	UO:0000185	Underwater diving visual census	II_a_Aug_03	Aug	2003
Yehliu nuclear power plant	Gnathostomata	NCBITAXON	NCBITaxon:7776	Taiwan	GAZ	GAZ:00005341	ocean biome	ENVO	ENVO:01000048	25.209333	degree	UO	UO:0000185	121.662833	degree	UO	UO:0000185	Underwater diving visual census	II_a_Jun_04	Jun	2004
Yehliu nuclear power plant	Gnathostomata	NCBITAXON	NCBITaxon:7776	Taiwan	GAZ	GAZ:00005341	ocean biome	ENVO	ENVO:01000048	25.209333	degree	UO	UO:0000185	121.662833	degree	UO	UO:0000185	Underwater diving visual census	II_a_Jul_04	Jul	2004
Yehliu nuclear power plant	Gnathostomata	NCBITAXON	NCBITaxon:7776	Taiwan	GAZ	GAZ:00005341	ocean biome	ENVO	ENVO:01000048	25.209333	degree	UO	UO:0000185	121.662833	degree	UO	UO:0000185	Underwater diving visual census	II_a_Aug_04	Aug	2004
Yehliu nuclear power plant	Gnathostomata	NCBITAXON	NCBITaxon:7776	Taiwan	GAZ	GAZ:00005341	ocean biome	ENVO	ENVO:01000048	25.209333	degree	UO	UO:0000185	121.662833	degree	UO	UO:0000185	Underwater diving visual census	II_a_Sep_04	Sep	2004
Yehliu nuclear power plant	Gnathostomata	NCBITAXON	NCBITaxon:7776	Taiwan	GAZ	GAZ:00005341	ocean biome	ENVO	ENVO:01000048	25.209333	degree	UO	UO:0000185	121.662833	degree	UO	UO:0000185	Underwater diving visual census	II_a_Jun_05	Jun	2005
Yehliu nuclear power plant	Gnathostomata	NCBITAXON	NCBITaxon:7776	Taiwan	GAZ	GAZ:00005341	ocean biome	ENVO	ENVO:01000048	25.209333	degree	UO	UO:0000185	121.662833	degree	UO	UO:0000185	Underwater diving visual census	II_a_Jul_05	Jul	2005
Yehliu nuclear power plant	Gnathostomata	NCBITAXON	NCBITaxon:7776	Taiwan	GAZ	GAZ:00005341	ocean biome	ENVO	ENVO:01000048	25.209333	degree	UO	UO:0000185	121.662833	degree	UO	UO:0000185	Underwater diving visual census	II_a_Aug_05	Aug	2005
Yehliu nuclear power plant	Gnathostomata	NCBITAXON	NCBITaxon:7776	Taiwan	GAZ	GAZ:00005341	ocean biome	ENVO	ENVO:01000048	25.209333	degree	UO	UO:0000185	121.662833	degree	UO	UO:0000185	Underwater diving visual census	II_a_Nov_05	Nov	2005
Yehliu nuclear power plant	Gnathostomata	NCBITAXON	NCBITaxon:7776	Taiwan	GAZ	GAZ:00005341	ocean biome	ENVO	ENVO:01000048	25.209333	degree	UO	UO:0000185	121.662833	degree	UO	UO:0000185	Underwater diving visual census	II_a_May_06	May	2006
Yehliu nuclear power plant	Gnathostomata	NCBITAXON	NCBITaxon:7776	Taiwan	GAZ	GAZ:00005341	ocean biome	ENVO	ENVO:01000048	25.209333	degree	UO	UO:0000185	121.662833	degree	UO	UO:0000185	Underwater diving visual census	II_a_Jun_06	Jun	2006
Yehliu nuclear power plant	Gnathostomata	NCBITAXON	NCBITaxon:7776	Taiwan	GAZ	GAZ:00005341	ocean biome	ENVO	ENVO:01000048	25.209333	degree	UO	UO:0000185	121.662833	degree	UO	UO:0000185	Underwater diving visual census	II_a_Jul_06	Jul	2006
Yehliu nuclear power plant	Gnathostomata	NCBITAXON	NCBITaxon:7776	Taiwan	GAZ	GAZ:00005341	ocean biome	ENVO	ENVO:01000048	25.209333	degree	UO	UO:0000185	121.662833	degree	UO	UO:0000185	Underwater diving visual census	II_a_Aug_06	Aug	2006
Yehliu nuclear power plant	Gnathostomata	NCBITAXON	NCBITaxon:7776	Taiwan	GAZ	GAZ:00005341	ocean biome	ENVO	ENVO:01000048	25.209333	degree	UO	UO:0000185	121.662833	degree	UO	UO:0000185	Underwater diving visual census	II_a_May_07	May	2007
Yehliu nuclear power plant	Gnathostomata	NCBITAXON	NCBITaxon:7776	Taiwan	GAZ	GAZ:00005341	ocean biome	ENVO	ENVO:01000048	25.209333	degree	UO	UO:0000185	121.662833	degree	UO	UO:0000185	Underwater diving visual census	II_a_Jun_07	Jun	2007
Yehliu nuclear power plant	Gnathostomata	NCBITAXON	NCBITaxon:7776	Taiwan	GAZ	GAZ:00005341	ocean biome	ENVO	ENVO:01000048	25.209333	degree	UO	UO:0000185	121.662833	degree	UO	UO:0000185	Underwater diving visual census	II_a_Jul_07	Jul	2007
Yehliu nuclear power plant	Gnathostomata	NCBITAXON	NCBITaxon:7776	Taiwan	GAZ	GAZ:00005341	ocean biome	ENVO	ENVO:01000048	25.209333	degree	UO	UO:0000185	121.662833	degree	UO	UO:0000185	Underwater diving visual census	II_a_Oct_07	Oct	2007
Yehliu nuclear power plant	Gnathostomata	NCBITAXON	NCBITaxon:7776	Taiwan	GAZ	GAZ:00005341	ocean biome	ENVO	ENVO:01000048	25.209333	degree	UO	UO:0000185	121.662833	degree	UO	UO:0000185	Underwater diving visual census	II_a_May_08	May	2008
Yehliu nuclear power plant	Gnathostomata	NCBITAXON	NCBITaxon:7776	Taiwan	GAZ	GAZ:00005341	ocean biome	ENVO	ENVO:01000048	25.209333	degree	UO	UO:0000185	121.662833	degree	UO	UO:0000185	Underwater diving visual census	II_a_Jun_08	Jun	2008
Yehliu nuclear power plant	Gnathostomata	NCBITAXON	NCBITaxon:7776	Taiwan	GAZ	GAZ:00005341	ocean biome	ENVO	ENVO:01000048	25.209333	degree	UO	UO:0000185	121.662833	degree	UO	UO:0000185	Underwater diving visual census	II_a_Jul_08	Jul	2008
Yehliu nuclear power plant	Gnathostomata	NCBITAXON	NCBITaxon:7776	Taiwan	GAZ	GAZ:00005341	ocean biome	ENVO	ENVO:01000048	25.209333	degree	UO	UO:0000185	121.662833	degree	UO	UO:0000185	Underwater diving visual census	II_a_Oct_08	Oct	2008
Yehliu nuclear power plant	Gnathostomata	NCBITAXON	NCBITaxon:7776	Taiwan	GAZ	GAZ:00005341	ocean biome	ENVO	ENVO:01000048	25.209333	degree	UO	UO:0000185	121.662833	degree	UO	UO:0000185	Underwater diving visual census	II_a_May_09	May	2009
Yehliu nuclear power plant	Gnathostomata	NCBITAXON	NCBITaxon:7776	Taiwan	GAZ	GAZ:00005341	ocean biome	ENVO	ENVO:01000048	25.209333	degree	UO	UO:0000185	121.662833	degree	UO	UO:0000185	Underwater diving visual census	II_a_Jun_09	Jun	2009
Yehliu nuclear power plant	Gnathostomata	NCBITAXON	NCBITaxon:7776	Taiwan	GAZ	GAZ:00005341	ocean biome	ENVO	ENVO:01000048	25.209333	degree	UO	UO:0000185	121.662833	degree	UO	UO:0000185	Underwater diving visual census	II_a_Aug_09	Aug	2009
Yehliu nuclear power plant	Gnathostomata	NCBITAXON	NCBITaxon:7776	Taiwan	GAZ	GAZ:00005341	ocean biome	ENVO	ENVO:01000048	25.209333	degree	UO	UO:0000185	121.662833	degree	UO	UO:0000185	Underwater diving visual census	II_a_Nov_09	Nov	2009
Yehliu nuclear power plant	Gnathostomata	NCBITAXON	NCBITaxon:7776	Taiwan	GAZ	GAZ:00005341	ocean biome	ENVO	ENVO:01000048	25.209333	degree	UO	UO:0000185	121.662833	degree	UO	UO:0000185	Underwater diving visual census	II_a_May_10	May	2010
Yehliu nuclear power plant	Gnathostomata	NCBITAXON	NCBITaxon:7776	Taiwan	GAZ	GAZ:00005341	ocean biome	ENVO	ENVO:01000048	25.209333	degree	UO	UO:0000185	121.662833	degree	UO	UO:0000185	Underwater diving visual census	II_a_Jun_10	Jun	2010
Yehliu nuclear power plant	Gnathostomata	NCBITAXON	NCBITaxon:7776	Taiwan	GAZ	GAZ:00005341	ocean biome	ENVO	ENVO:01000048	25.209333	degree	UO	UO:0000185	121.662833	degree	UO	UO:0000185	Underwater diving visual census	II_a_Aug_10	Aug	2010
Yehliu nuclear power plant	Gnathostomata	NCBITAXON	NCBITaxon:7776	Taiwan	GAZ	GAZ:00005341	ocean biome	ENVO	ENVO:01000048	25.209333	degree	UO	UO:0000185	121.662833	degree	UO	UO:0000185	Underwater diving visual census	II_a_Oct_10	Oct	2010
Yehliu nuclear power plant	Gnathostomata	NCBITAXON	NCBITaxon:7776	Taiwan	GAZ	GAZ:00005341	ocean biome	ENVO	ENVO:01000048	25.209333	degree	UO	UO:0000185	121.662833	degree	UO	UO:0000185	Underwater diving visual census	II_a_Apr_11	Apr	2011
Yehliu nuclear power plant	Gnathostomata	NCBITAXON	NCBITaxon:7776	Taiwan	GAZ	GAZ:00005341	ocean biome	ENVO	ENVO:01000048	25.209333	degree	UO	UO:0000185	121.662833	degree	UO	UO:0000185	Underwater diving visual census	II_a_Jun_11	Jun	2011
Yehliu nuclear power plant	Gnathostomata	NCBITAXON	NCBITaxon:7776	Taiwan	GAZ	GAZ:00005341	ocean biome	ENVO	ENVO:01000048	25.209333	degree	UO	UO:0000185	121.662833	degree	UO	UO:0000185	Underwater diving visual census	II_a_Aug_11	Aug	2011
Yehliu nuclear power plant	Gnathostomata	NCBITAXON	NCBITaxon:7776	Taiwan	GAZ	GAZ:00005341	ocean biome	ENVO	ENVO:01000048	25.209333	degree	UO	UO:0000185	121.662833	degree	UO	UO:0000185	Underwater diving visual census	II_a_Oct_11	Oct	2011
Yehliu nuclear power plant	Gnathostomata	NCBITAXON	NCBITaxon:7776	Taiwan	GAZ	GAZ:00005341	ocean biome	ENVO	ENVO:01000048	25.209333	degree	UO	UO:0000185	121.662833	degree	UO	UO:0000185	Underwater diving visual census	II_a_Apr_12	Apr	2012
Yehliu nuclear power plant	Gnathostomata	NCBITAXON	NCBITaxon:7776	Taiwan	GAZ	GAZ:00005341	ocean biome	ENVO	ENVO:01000048	25.209333	degree	UO	UO:0000185	121.662833	degree	UO	UO:0000185	Underwater diving visual census	II_a_Jun_12	Jun	2012
Yehliu nuclear power plant	Gnathostomata	NCBITAXON	NCBITaxon:7776	Taiwan	GAZ	GAZ:00005341	ocean biome	ENVO	ENVO:01000048	25.209333	degree	UO	UO:0000185	121.662833	degree	UO	UO:0000185	Underwater diving visual census	II_a_Aug_12	Aug	2012
Yehliu nuclear power plant	Gnathostomata	NCBITAXON	NCBITaxon:7776	Taiwan	GAZ	GAZ:00005341	ocean biome	ENVO	ENVO:01000048	25.209333	degree	UO	UO:0000185	121.662833	degree	UO	UO:0000185	Underwater diving visual census	II_a_Oct_12	Oct	2012
Yehliu nuclear power plant	Gnathostomata	NCBITAXON	NCBITaxon:7776	Taiwan	GAZ	GAZ:00005341	ocean biome	ENVO	ENVO:01000048	25.209333	degree	UO	UO:0000185	121.662833	degree	UO	UO:0000185	Underwater diving visual census	II_a_Apr_13	Apr	2013
Yehliu nuclear power plant	Gnathostomata	NCBITAXON	NCBITaxon:7776	Taiwan	GAZ	GAZ:00005341	ocean biome	ENVO	ENVO:01000048	25.209333	degree	UO	UO:0000185	121.662833	degree	UO	UO:0000185	Underwater diving visual census	II_a_Jun_13	Jun	2013
Yehliu nuclear power plant	Gnathostomata	NCBITAXON	NCBITaxon:7776	Taiwan	GAZ	GAZ:00005341	ocean biome	ENVO	ENVO:01000048	25.209333	degree	UO	UO:0000185	121.662833	degree	UO	UO:0000185	Underwater diving visual census	II_a_Aug_13	Aug	2013
Yehliu nuclear power plant	Gnathostomata	NCBITAXON	NCBITaxon:7776	Taiwan	GAZ	GAZ:00005341	ocean biome	ENVO	ENVO:01000048	25.209333	degree	UO	UO:0000185	121.662833	degree	UO	UO:0000185	Underwater diving visual census	II_a_Nov_13	Nov	2013
Yehliu nuclear power plant	Gnathostomata	NCBITAXON	NCBITaxon:7776	Taiwan	GAZ	GAZ:00005341	ocean biome	ENVO	ENVO:01000048	25.209333	degree	UO	UO:0000185	121.662833	degree	UO	UO:0000185	Underwater diving visual census	II_a_May_14	May	2014
Yehliu nuclear power plant	Gnathostomata	NCBITAXON	NCBITaxon:7776	Taiwan	GAZ	GAZ:00005341	ocean biome	ENVO	ENVO:01000048	25.209333	degree	UO	UO:0000185	121.662833	degree	UO	UO:0000185	Underwater diving visual census	II_a_Jun_14	Jun	2014
Yehliu nuclear power plant	Gnathostomata	NCBITAXON	NCBITaxon:7776	Taiwan	GAZ	GAZ:00005341	ocean biome	ENVO	ENVO:01000048	25.209333	degree	UO	UO:0000185	121.662833	degree	UO	UO:0000185	Underwater diving visual census	II_a_Aug_14	Aug	2014
Yehliu nuclear power plant	Gnathostomata	NCBITAXON	NCBITaxon:7776	Taiwan	GAZ	GAZ:00005341	ocean biome	ENVO	ENVO:01000048	25.209333	degree	UO	UO:0000185	121.662833	degree	UO	UO:0000185	Underwater diving visual census	II_a_Oct_14	Oct	2014
Yehliu nuclear power plant	Gnathostomata	NCBITAXON	NCBITaxon:7776	Taiwan	GAZ	GAZ:00005341	ocean biome	ENVO	ENVO:01000048	25.209333	degree	UO	UO:0000185	121.662833	degree	UO	UO:0000185	Underwater diving visual census	II_a_May_15	May	2015
Yehliu nuclear power plant	Gnathostomata	NCBITAXON	NCBITaxon:7776	Taiwan	GAZ	GAZ:00005341	ocean biome	ENVO	ENVO:01000048	25.209333	degree	UO	UO:0000185	121.662833	degree	UO	UO:0000185	Underwater diving visual census	II_a_Jun_15	Jun	2015
Yehliu nuclear power plant	Gnathostomata	NCBITAXON	NCBITaxon:7776	Taiwan	GAZ	GAZ:00005341	ocean biome	ENVO	ENVO:01000048	25.209333	degree	UO	UO:0000185	121.662833	degree	UO	UO:0000185	Underwater diving visual census	II_a_Aug_15	Aug	2015
Yehliu nuclear power plant	Gnathostomata	NCBITAXON	NCBITaxon:7776	Taiwan	GAZ	GAZ:00005341	ocean biome	ENVO	ENVO:01000048	25.209333	degree	UO	UO:0000185	121.662833	degree	UO	UO:0000185	Underwater diving visual census	II_a_Nov_15	Nov	2015
Yehliu nuclear power plant	Gnathostomata	NCBITAXON	NCBITaxon:7776	Taiwan	GAZ	GAZ:00005341	ocean biome	ENVO	ENVO:01000048	25.209333	degree	UO	UO:0000185	121.662833	degree	UO	UO:0000185	Underwater diving visual census	II_a_Apr_16	Apr	2016
Yehliu nuclear power plant	Gnathostomata	NCBITAXON	NCBITaxon:7776	Taiwan	GAZ	GAZ:00005341	ocean biome	ENVO	ENVO:01000048	25.209333	degree	UO	UO:0000185	121.662833	degree	UO	UO:0000185	Underwater diving visual census	II_a_Jun_16	Jun	2016
Yehliu nuclear power plant	Gnathostomata	NCBITAXON	NCBITaxon:7776	Taiwan	GAZ	GAZ:00005341	ocean biome	ENVO	ENVO:01000048	25.209333	degree	UO	UO:0000185	121.662833	degree	UO	UO:0000185	Underwater diving visual census	II_a_Aug_16	Aug	2016
Yehliu nuclear power plant	Gnathostomata	NCBITAXON	NCBITaxon:7776	Taiwan	GAZ	GAZ:00005341	ocean biome	ENVO	ENVO:01000048	25.209333	degree	UO	UO:0000185	121.662833	degree	UO	UO:0000185	Underwater diving visual census	II_a_Oct_16	Oct	2016
Yehliu nuclear power plant	Gnathostomata	NCBITAXON	NCBITaxon:7776	Taiwan	GAZ	GAZ:00005341	ocean biome	ENVO	ENVO:01000048	25.209333	degree	UO	UO:0000185	121.662833	degree	UO	UO:0000185	Underwater diving visual census	II_a_Apr_17	Apr	2017
Yehliu nuclear power plant	Gnathostomata	NCBITAXON	NCBITaxon:7776	Taiwan	GAZ	GAZ:00005341	ocean biome	ENVO	ENVO:01000048	25.209333	degree	UO	UO:0000185	121.662833	degree	UO	UO:0000185	Underwater diving visual census	II_a_Jun_17	Jun	2017
Yehliu nuclear power plant	Gnathostomata	NCBITAXON	NCBITaxon:7776	Taiwan	GAZ	GAZ:00005341	ocean biome	ENVO	ENVO:01000048	25.203	degree	UO	UO:0000185	121.673167	degree	UO	UO:0000185	Underwater diving visual census	II_b_Sep_00	Sep	2000
Yehliu nuclear power plant	Gnathostomata	NCBITAXON	NCBITaxon:7776	Taiwan	GAZ	GAZ:00005341	ocean biome	ENVO	ENVO:01000048	25.203	degree	UO	UO:0000185	121.673167	degree	UO	UO:0000185	Underwater diving visual census	II_b_Mar_01	Mar	2001
Yehliu nuclear power plant	Gnathostomata	NCBITAXON	NCBITaxon:7776	Taiwan	GAZ	GAZ:00005341	ocean biome	ENVO	ENVO:01000048	25.203	degree	UO	UO:0000185	121.673167	degree	UO	UO:0000185	Underwater diving visual census	II_b_Jun_01	Jun	2001
Yehliu nuclear power plant	Gnathostomata	NCBITAXON	NCBITaxon:7776	Taiwan	GAZ	GAZ:00005341	ocean biome	ENVO	ENVO:01000048	25.203	degree	UO	UO:0000185	121.673167	degree	UO	UO:0000185	Underwater diving visual census	II_b_Jul_01	Jul	2001
Yehliu nuclear power plant	Gnathostomata	NCBITAXON	NCBITaxon:7776	Taiwan	GAZ	GAZ:00005341	ocean biome	ENVO	ENVO:01000048	25.203	degree	UO	UO:0000185	121.673167	degree	UO	UO:0000185	Underwater diving visual census	II_b_Nov_01	Nov	2001
Yehliu nuclear power plant	Gnathostomata	NCBITAXON	NCBITaxon:7776	Taiwan	GAZ	GAZ:00005341	ocean biome	ENVO	ENVO:01000048	25.203	degree	UO	UO:0000185	121.673167	degree	UO	UO:0000185	Underwater diving visual census	II_b_Mar_02	Mar	2002
Yehliu nuclear power plant	Gnathostomata	NCBITAXON	NCBITaxon:7776	Taiwan	GAZ	GAZ:00005341	ocean biome	ENVO	ENVO:01000048	25.203	degree	UO	UO:0000185	121.673167	degree	UO	UO:0000185	Underwater diving visual census	II_b_Jun_02	Jun	2002
Yehliu nuclear power plant	Gnathostomata	NCBITAXON	NCBITaxon:7776	Taiwan	GAZ	GAZ:00005341	ocean biome	ENVO	ENVO:01000048	25.203	degree	UO	UO:0000185	121.673167	degree	UO	UO:0000185	Underwater diving visual census	II_b_Aug_02	Aug	2002
Yehliu nuclear power plant	Gnathostomata	NCBITAXON	NCBITaxon:7776	Taiwan	GAZ	GAZ:00005341	ocean biome	ENVO	ENVO:01000048	25.203	degree	UO	UO:0000185	121.673167	degree	UO	UO:0000185	Underwater diving visual census	II_b_Nov_02	Nov	2002
Yehliu nuclear power plant	Gnathostomata	NCBITAXON	NCBITaxon:7776	Taiwan	GAZ	GAZ:00005341	ocean biome	ENVO	ENVO:01000048	25.203	degree	UO	UO:0000185	121.673167	degree	UO	UO:0000185	Underwater diving visual census	II_b_May_03	May	2003
Yehliu nuclear power plant	Gnathostomata	NCBITAXON	NCBITaxon:7776	Taiwan	GAZ	GAZ:00005341	ocean biome	ENVO	ENVO:01000048	25.203	degree	UO	UO:0000185	121.673167	degree	UO	UO:0000185	Underwater diving visual census	II_b_Jun_03	Jun	2003
Yehliu nuclear power plant	Gnathostomata	NCBITAXON	NCBITaxon:7776	Taiwan	GAZ	GAZ:00005341	ocean biome	ENVO	ENVO:01000048	25.203	degree	UO	UO:0000185	121.673167	degree	UO	UO:0000185	Underwater diving visual census	II_b_Jul_03	Jul	2003
Yehliu nuclear power plant	Gnathostomata	NCBITAXON	NCBITaxon:7776	Taiwan	GAZ	GAZ:00005341	ocean biome	ENVO	ENVO:01000048	25.203	degree	UO	UO:0000185	121.673167	degree	UO	UO:0000185	Underwater diving visual census	II_b_Aug_03	Aug	2003
Yehliu nuclear power plant	Gnathostomata	NCBITAXON	NCBITaxon:7776	Taiwan	GAZ	GAZ:00005341	ocean biome	ENVO	ENVO:01000048	25.203	degree	UO	UO:0000185	121.673167	degree	UO	UO:0000185	Underwater diving visual census	II_b_Jun_04	Jun	2004
Yehliu nuclear power plant	Gnathostomata	NCBITAXON	NCBITaxon:7776	Taiwan	GAZ	GAZ:00005341	ocean biome	ENVO	ENVO:01000048	25.203	degree	UO	UO:0000185	121.673167	degree	UO	UO:0000185	Underwater diving visual census	II_b_Jul_04	Jul	2004
Yehliu nuclear power plant	Gnathostomata	NCBITAXON	NCBITaxon:7776	Taiwan	GAZ	GAZ:00005341	ocean biome	ENVO	ENVO:01000048	25.203	degree	UO	UO:0000185	121.673167	degree	UO	UO:0000185	Underwater diving visual census	II_b_Aug_04	Aug	2004
Yehliu nuclear power plant	Gnathostomata	NCBITAXON	NCBITaxon:7776	Taiwan	GAZ	GAZ:00005341	ocean biome	ENVO	ENVO:01000048	25.203	degree	UO	UO:0000185	121.673167	degree	UO	UO:0000185	Underwater diving visual census	II_b_Sep_04	Sep	2004
Yehliu nuclear power plant	Gnathostomata	NCBITAXON	NCBITaxon:7776	Taiwan	GAZ	GAZ:00005341	ocean biome	ENVO	ENVO:01000048	25.203	degree	UO	UO:0000185	121.673167	degree	UO	UO:0000185	Underwater diving visual census	II_b_Jun_05	Jun	2005
Yehliu nuclear power plant	Gnathostomata	NCBITAXON	NCBITaxon:7776	Taiwan	GAZ	GAZ:00005341	ocean biome	ENVO	ENVO:01000048	25.203	degree	UO	UO:0000185	121.673167	degree	UO	UO:0000185	Underwater diving visual census	II_b_Jul_05	Jul	2005
Yehliu nuclear power plant	Gnathostomata	NCBITAXON	NCBITaxon:7776	Taiwan	GAZ	GAZ:00005341	ocean biome	ENVO	ENVO:01000048	25.203	degree	UO	UO:0000185	121.673167	degree	UO	UO:0000185	Underwater diving visual census	II_b_Aug_05	Aug	2005
Yehliu nuclear power plant	Gnathostomata	NCBITAXON	NCBITaxon:7776	Taiwan	GAZ	GAZ:00005341	ocean biome	ENVO	ENVO:01000048	25.203	degree	UO	UO:0000185	121.673167	degree	UO	UO:0000185	Underwater diving visual census	II_b_Nov_05	Nov	2005
Yehliu nuclear power plant	Gnathostomata	NCBITAXON	NCBITaxon:7776	Taiwan	GAZ	GAZ:00005341	ocean biome	ENVO	ENVO:01000048	25.203	degree	UO	UO:0000185	121.673167	degree	UO	UO:0000185	Underwater diving visual census	II_b_May_06	May	2006
Yehliu nuclear power plant	Gnathostomata	NCBITAXON	NCBITaxon:7776	Taiwan	GAZ	GAZ:00005341	ocean biome	ENVO	ENVO:01000048	25.203	degree	UO	UO:0000185	121.673167	degree	UO	UO:0000185	Underwater diving visual census	II_b_Jun_06	Jun	2006
Yehliu nuclear power plant	Gnathostomata	NCBITAXON	NCBITaxon:7776	Taiwan	GAZ	GAZ:00005341	ocean biome	ENVO	ENVO:01000048	25.203	degree	UO	UO:0000185	121.673167	degree	UO	UO:0000185	Underwater diving visual census	II_b_Jul_06	Jul	2006
Yehliu nuclear power plant	Gnathostomata	NCBITAXON	NCBITaxon:7776	Taiwan	GAZ	GAZ:00005341	ocean biome	ENVO	ENVO:01000048	25.203	degree	UO	UO:0000185	121.673167	degree	UO	UO:0000185	Underwater diving visual census	II_b_Aug_06	Aug	2006
Yehliu nuclear power plant	Gnathostomata	NCBITAXON	NCBITaxon:7776	Taiwan	GAZ	GAZ:00005341	ocean biome	ENVO	ENVO:01000048	25.203	degree	UO	UO:0000185	121.673167	degree	UO	UO:0000185	Underwater diving visual census	II_b_May_07	May	2007
Yehliu nuclear power plant	Gnathostomata	NCBITAXON	NCBITaxon:7776	Taiwan	GAZ	GAZ:00005341	ocean biome	ENVO	ENVO:01000048	25.203	degree	UO	UO:0000185	121.673167	degree	UO	UO:0000185	Underwater diving visual census	II_b_Jun_07	Jun	2007
Yehliu nuclear power plant	Gnathostomata	NCBITAXON	NCBITaxon:7776	Taiwan	GAZ	GAZ:00005341	ocean biome	ENVO	ENVO:01000048	25.203	degree	UO	UO:0000185	121.673167	degree	UO	UO:0000185	Underwater diving visual census	II_b_Jul_07	Jul	2007
Yehliu nuclear power plant	Gnathostomata	NCBITAXON	NCBITaxon:7776	Taiwan	GAZ	GAZ:00005341	ocean biome	ENVO	ENVO:01000048	25.203	degree	UO	UO:0000185	121.673167	degree	UO	UO:0000185	Underwater diving visual census	II_b_Oct_07	Oct	2007
Yehliu nuclear power plant	Gnathostomata	NCBITAXON	NCBITaxon:7776	Taiwan	GAZ	GAZ:00005341	ocean biome	ENVO	ENVO:01000048	25.203	degree	UO	UO:0000185	121.673167	degree	UO	UO:0000185	Underwater diving visual census	II_b_May_08	May	2008
Yehliu nuclear power plant	Gnathostomata	NCBITAXON	NCBITaxon:7776	Taiwan	GAZ	GAZ:00005341	ocean biome	ENVO	ENVO:01000048	25.203	degree	UO	UO:0000185	121.673167	degree	UO	UO:0000185	Underwater diving visual census	II_b_Jun_08	Jun	2008
Yehliu nuclear power plant	Gnathostomata	NCBITAXON	NCBITaxon:7776	Taiwan	GAZ	GAZ:00005341	ocean biome	ENVO	ENVO:01000048	25.203	degree	UO	UO:0000185	121.673167	degree	UO	UO:0000185	Underwater diving visual census	II_b_Jul_08	Jul	2008
Yehliu nuclear power plant	Gnathostomata	NCBITAXON	NCBITaxon:7776	Taiwan	GAZ	GAZ:00005341	ocean biome	ENVO	ENVO:01000048	25.203	degree	UO	UO:0000185	121.673167	degree	UO	UO:0000185	Underwater diving visual census	II_b_Oct_08	Oct	2008
Yehliu nuclear power plant	Gnathostomata	NCBITAXON	NCBITaxon:7776	Taiwan	GAZ	GAZ:00005341	ocean biome	ENVO	ENVO:01000048	25.203	degree	UO	UO:0000185	121.673167	degree	UO	UO:0000185	Underwater diving visual census	II_b_May_09	May	2009
Yehliu nuclear power plant	Gnathostomata	NCBITAXON	NCBITaxon:7776	Taiwan	GAZ	GAZ:00005341	ocean biome	ENVO	ENVO:01000048	25.203	degree	UO	UO:0000185	121.673167	degree	UO	UO:0000185	Underwater diving visual census	II_b_Jun_09	Jun	2009
Yehliu nuclear power plant	Gnathostomata	NCBITAXON	NCBITaxon:7776	Taiwan	GAZ	GAZ:00005341	ocean biome	ENVO	ENVO:01000048	25.203	degree	UO	UO:0000185	121.673167	degree	UO	UO:0000185	Underwater diving visual census	II_b_Aug_09	Aug	2009
Yehliu nuclear power plant	Gnathostomata	NCBITAXON	NCBITaxon:7776	Taiwan	GAZ	GAZ:00005341	ocean biome	ENVO	ENVO:01000048	25.203	degree	UO	UO:0000185	121.673167	degree	UO	UO:0000185	Underwater diving visual census	II_b_Nov_09	Nov	2009
Yehliu nuclear power plant	Gnathostomata	NCBITAXON	NCBITaxon:7776	Taiwan	GAZ	GAZ:00005341	ocean biome	ENVO	ENVO:01000048	25.203	degree	UO	UO:0000185	121.673167	degree	UO	UO:0000185	Underwater diving visual census	II_b_May_10	May	2010
Yehliu nuclear power plant	Gnathostomata	NCBITAXON	NCBITaxon:7776	Taiwan	GAZ	GAZ:00005341	ocean biome	ENVO	ENVO:01000048	25.203	degree	UO	UO:0000185	121.673167	degree	UO	UO:0000185	Underwater diving visual census	II_b_Jun_10	Jun	2010
Yehliu nuclear power plant	Gnathostomata	NCBITAXON	NCBITaxon:7776	Taiwan	GAZ	GAZ:00005341	ocean biome	ENVO	ENVO:01000048	25.203	degree	UO	UO:0000185	121.673167	degree	UO	UO:0000185	Underwater diving visual census	II_b_Aug_10	Aug	2010
Yehliu nuclear power plant	Gnathostomata	NCBITAXON	NCBITaxon:7776	Taiwan	GAZ	GAZ:00005341	ocean biome	ENVO	ENVO:01000048	25.203	degree	UO	UO:0000185	121.673167	degree	UO	UO:0000185	Underwater diving visual census	II_b_Oct_10	Oct	2010
Yehliu nuclear power plant	Gnathostomata	NCBITAXON	NCBITaxon:7776	Taiwan	GAZ	GAZ:00005341	ocean biome	ENVO	ENVO:01000048	25.203	degree	UO	UO:0000185	121.673167	degree	UO	UO:0000185	Underwater diving visual census	II_b_Apr_11	Apr	2011
Yehliu nuclear power plant	Gnathostomata	NCBITAXON	NCBITaxon:7776	Taiwan	GAZ	GAZ:00005341	ocean biome	ENVO	ENVO:01000048	25.203	degree	UO	UO:0000185	121.673167	degree	UO	UO:0000185	Underwater diving visual census	II_b_Jun_11	Jun	2011
Yehliu nuclear power plant	Gnathostomata	NCBITAXON	NCBITaxon:7776	Taiwan	GAZ	GAZ:00005341	ocean biome	ENVO	ENVO:01000048	25.203	degree	UO	UO:0000185	121.673167	degree	UO	UO:0000185	Underwater diving visual census	II_b_Aug_11	Aug	2011
Yehliu nuclear power plant	Gnathostomata	NCBITAXON	NCBITaxon:7776	Taiwan	GAZ	GAZ:00005341	ocean biome	ENVO	ENVO:01000048	25.203	degree	UO	UO:0000185	121.673167	degree	UO	UO:0000185	Underwater diving visual census	II_b_Oct_11	Oct	2011
Yehliu nuclear power plant	Gnathostomata	NCBITAXON	NCBITaxon:7776	Taiwan	GAZ	GAZ:00005341	ocean biome	ENVO	ENVO:01000048	25.203	degree	UO	UO:0000185	121.673167	degree	UO	UO:0000185	Underwater diving visual census	II_b_Apr_12	Apr	2012
Yehliu nuclear power plant	Gnathostomata	NCBITAXON	NCBITaxon:7776	Taiwan	GAZ	GAZ:00005341	ocean biome	ENVO	ENVO:01000048	25.203	degree	UO	UO:0000185	121.673167	degree	UO	UO:0000185	Underwater diving visual census	II_b_Jun_12	Jun	2012
Yehliu nuclear power plant	Gnathostomata	NCBITAXON	NCBITaxon:7776	Taiwan	GAZ	GAZ:00005341	ocean biome	ENVO	ENVO:01000048	25.203	degree	UO	UO:0000185	121.673167	degree	UO	UO:0000185	Underwater diving visual census	II_b_Aug_12	Aug	2012
Yehliu nuclear power plant	Gnathostomata	NCBITAXON	NCBITaxon:7776	Taiwan	GAZ	GAZ:00005341	ocean biome	ENVO	ENVO:01000048	25.203	degree	UO	UO:0000185	121.673167	degree	UO	UO:0000185	Underwater diving visual census	II_b_Oct_12	Oct	2012
Yehliu nuclear power plant	Gnathostomata	NCBITAXON	NCBITaxon:7776	Taiwan	GAZ	GAZ:00005341	ocean biome	ENVO	ENVO:01000048	25.203	degree	UO	UO:0000185	121.673167	degree	UO	UO:0000185	Underwater diving visual census	II_b_Apr_13	Apr	2013
Yehliu nuclear power plant	Gnathostomata	NCBITAXON	NCBITaxon:7776	Taiwan	GAZ	GAZ:00005341	ocean biome	ENVO	ENVO:01000048	25.203	degree	UO	UO:0000185	121.673167	degree	UO	UO:0000185	Underwater diving visual census	II_b_Jun_13	Jun	2013
Yehliu nuclear power plant	Gnathostomata	NCBITAXON	NCBITaxon:7776	Taiwan	GAZ	GAZ:00005341	ocean biome	ENVO	ENVO:01000048	25.203	degree	UO	UO:0000185	121.673167	degree	UO	UO:0000185	Underwater diving visual census	II_b_Aug_13	Aug	2013
Yehliu nuclear power plant	Gnathostomata	NCBITAXON	NCBITaxon:7776	Taiwan	GAZ	GAZ:00005341	ocean biome	ENVO	ENVO:01000048	25.203	degree	UO	UO:0000185	121.673167	degree	UO	UO:0000185	Underwater diving visual census	II_b_Nov_13	Nov	2013
Yehliu nuclear power plant	Gnathostomata	NCBITAXON	NCBITaxon:7776	Taiwan	GAZ	GAZ:00005341	ocean biome	ENVO	ENVO:01000048	25.203	degree	UO	UO:0000185	121.673167	degree	UO	UO:0000185	Underwater diving visual census	II_b_May_14	May	2014
Yehliu nuclear power plant	Gnathostomata	NCBITAXON	NCBITaxon:7776	Taiwan	GAZ	GAZ:00005341	ocean biome	ENVO	ENVO:01000048	25.203	degree	UO	UO:0000185	121.673167	degree	UO	UO:0000185	Underwater diving visual census	II_b_Jun_14	Jun	2014
Yehliu nuclear power plant	Gnathostomata	NCBITAXON	NCBITaxon:7776	Taiwan	GAZ	GAZ:00005341	ocean biome	ENVO	ENVO:01000048	25.203	degree	UO	UO:0000185	121.673167	degree	UO	UO:0000185	Underwater diving visual census	II_b_Aug_14	Aug	2014
Yehliu nuclear power plant	Gnathostomata	NCBITAXON	NCBITaxon:7776	Taiwan	GAZ	GAZ:00005341	ocean biome	ENVO	ENVO:01000048	25.203	degree	UO	UO:0000185	121.673167	degree	UO	UO:0000185	Underwater diving visual census	II_b_Oct_14	Oct	2014
Yehliu nuclear power plant	Gnathostomata	NCBITAXON	NCBITaxon:7776	Taiwan	GAZ	GAZ:00005341	ocean biome	ENVO	ENVO:01000048	25.203	degree	UO	UO:0000185	121.673167	degree	UO	UO:0000185	Underwater diving visual census	II_b_May_15	May	2015
Yehliu nuclear power plant	Gnathostomata	NCBITAXON	NCBITaxon:7776	Taiwan	GAZ	GAZ:00005341	ocean biome	ENVO	ENVO:01000048	25.203	degree	UO	UO:0000185	121.673167	degree	UO	UO:0000185	Underwater diving visual census	II_b_Jun_15	Jun	2015
Yehliu nuclear power plant	Gnathostomata	NCBITAXON	NCBITaxon:7776	Taiwan	GAZ	GAZ:00005341	ocean biome	ENVO	ENVO:01000048	25.203	degree	UO	UO:0000185	121.673167	degree	UO	UO:0000185	Underwater diving visual census	II_b_Aug_15	Aug	2015
Yehliu nuclear power plant	Gnathostomata	NCBITAXON	NCBITaxon:7776	Taiwan	GAZ	GAZ:00005341	ocean biome	ENVO	ENVO:01000048	25.203	degree	UO	UO:0000185	121.673167	degree	UO	UO:0000185	Underwater diving visual census	II_b_Nov_15	Nov	2015
Yehliu nuclear power plant	Gnathostomata	NCBITAXON	NCBITaxon:7776	Taiwan	GAZ	GAZ:00005341	ocean biome	ENVO	ENVO:01000048	25.203	degree	UO	UO:0000185	121.673167	degree	UO	UO:0000185	Underwater diving visual census	II_b_Apr_16	Apr	2016
Yehliu nuclear power plant	Gnathostomata	NCBITAXON	NCBITaxon:7776	Taiwan	GAZ	GAZ:00005341	ocean biome	ENVO	ENVO:01000048	25.203	degree	UO	UO:0000185	121.673167	degree	UO	UO:0000185	Underwater diving visual census	II_b_Jun_16	Jun	2016
Yehliu nuclear power plant	Gnathostomata	NCBITAXON	NCBITaxon:7776	Taiwan	GAZ	GAZ:00005341	ocean biome	ENVO	ENVO:01000048	25.203	degree	UO	UO:0000185	121.673167	degree	UO	UO:0000185	Underwater diving visual census	II_b_Aug_16	Aug	2016
Yehliu nuclear power plant	Gnathostomata	NCBITAXON	NCBITaxon:7776	Taiwan	GAZ	GAZ:00005341	ocean biome	ENVO	ENVO:01000048	25.203	degree	UO	UO:0000185	121.673167	degree	UO	UO:0000185	Underwater diving visual census	II_b_Oct_16	Oct	2016
Yehliu nuclear power plant	Gnathostomata	NCBITAXON	NCBITaxon:7776	Taiwan	GAZ	GAZ:00005341	ocean biome	ENVO	ENVO:01000048	25.203	degree	UO	UO:0000185	121.673167	degree	UO	UO:0000185	Underwater diving visual census	II_b_Apr_17	Apr	2017
Yehliu nuclear power plant	Gnathostomata	NCBITAXON	NCBITaxon:7776	Taiwan	GAZ	GAZ:00005341	ocean biome	ENVO	ENVO:01000048	25.203	degree	UO	UO:0000185	121.673167	degree	UO	UO:0000185	Underwater diving visual census	II_b_Jun_17	Jun	2017
