# Supplementary material for: Time series dataset of fish assemblages near thermal discharges at nuclear power plants in northern Taiwan
Source: Sci Data. 2018 May 8;5:180085. doi: 10.1038/sdata.2018.85 (PMC5944904; doi:10.1038/sdata.2018.85)
Supplement: Supplementary file 1 [file sdata201885-isa1.zip › a_assay_Shao.txt]

Sample Name	Protocol REF	Assay Name	Raw Data File	Comment[Data Repository]	Comment[Data Record Accession]	Comment[Data Record URI]
I_A_Apr_01	Fish identification	I_A_Apr_01_identification	Trammel net sampling_Plant I.csv	Dryad Digital Repository	doi:10.5061/dryad.7hf2j	https://doi.org/10.5061/dryad.7hf2j
I_A_Jul_01	Fish identification	I_A_Jul_01_identification	Trammel net sampling_Plant I.csv	Dryad Digital Repository	doi:10.5061/dryad.7hf2j	https://doi.org/10.5061/dryad.7hf2j
I_A_Oct_01	Fish identification	I_A_Oct_01_identification	Trammel net sampling_Plant I.csv	Dryad Digital Repository	doi:10.5061/dryad.7hf2j	https://doi.org/10.5061/dryad.7hf2j
I_A_Jan_02	Fish identification	I_A_Jan_02_identification	Trammel net sampling_Plant I.csv	Dryad Digital Repository	doi:10.5061/dryad.7hf2j	https://doi.org/10.5061/dryad.7hf2j
I_A_Jun_02	Fish identification	I_A_Jun_02_identification	Trammel net sampling_Plant I.csv	Dryad Digital Repository	doi:10.5061/dryad.7hf2j	https://doi.org/10.5061/dryad.7hf2j
I_A_Aug_02	Fish identification	I_A_Aug_02_identification	Trammel net sampling_Plant I.csv	Dryad Digital Repository	doi:10.5061/dryad.7hf2j	https://doi.org/10.5061/dryad.7hf2j
I_A_Nov_02	Fish identification	I_A_Nov_02_identification	Trammel net sampling_Plant I.csv	Dryad Digital Repository	doi:10.5061/dryad.7hf2j	https://doi.org/10.5061/dryad.7hf2j
I_A_Feb_03	Fish identification	I_A_Feb_03_identification	Trammel net sampling_Plant I.csv	Dryad Digital Repository	doi:10.5061/dryad.7hf2j	https://doi.org/10.5061/dryad.7hf2j
I_A_May_03	Fish identification	I_A_May_03_identification	Trammel net sampling_Plant I.csv	Dryad Digital Repository	doi:10.5061/dryad.7hf2j	https://doi.org/10.5061/dryad.7hf2j
I_A_Aug_03	Fish identification	I_A_Aug_03_identification	Trammel net sampling_Plant I.csv	Dryad Digital Repository	doi:10.5061/dryad.7hf2j	https://doi.org/10.5061/dryad.7hf2j
I_A_Dec_03	Fish identification	I_A_Dec_03_identification	Trammel net sampling_Plant I.csv	Dryad Digital Repository	doi:10.5061/dryad.7hf2j	https://doi.org/10.5061/dryad.7hf2j
I_A_Feb_04	Fish identification	I_A_Feb_04_identification	Trammel net sampling_Plant I.csv	Dryad Digital Repository	doi:10.5061/dryad.7hf2j	https://doi.org/10.5061/dryad.7hf2j
I_A_May_04	Fish identification	I_A_May_04_identification	Trammel net sampling_Plant I.csv	Dryad Digital Repository	doi:10.5061/dryad.7hf2j	https://doi.org/10.5061/dryad.7hf2j
I_A_Aug_04	Fish identification	I_A_Aug_04_identification	Trammel net sampling_Plant I.csv	Dryad Digital Repository	doi:10.5061/dryad.7hf2j	https://doi.org/10.5061/dryad.7hf2j
I_A_Dec_04	Fish identification	I_A_Dec_04_identification	Trammel net sampling_Plant I.csv	Dryad Digital Repository	doi:10.5061/dryad.7hf2j	https://doi.org/10.5061/dryad.7hf2j
I_A_Feb_05	Fish identification	I_A_Feb_05_identification	Trammel net sampling_Plant I.csv	Dryad Digital Repository	doi:10.5061/dryad.7hf2j	https://doi.org/10.5061/dryad.7hf2j
I_A_Jun_05	Fish identification	I_A_Jun_05_identification	Trammel net sampling_Plant I.csv	Dryad Digital Repository	doi:10.5061/dryad.7hf2j	https://doi.org/10.5061/dryad.7hf2j
I_A_Aug_05	Fish identification	I_A_Aug_05_identification	Trammel net sampling_Plant I.csv	Dryad Digital Repository	doi:10.5061/dryad.7hf2j	https://doi.org/10.5061/dryad.7hf2j
I_A_Oct_05	Fish identification	I_A_Oct_05_identification	Trammel net sampling_Plant I.csv	Dryad Digital Repository	doi:10.5061/dryad.7hf2j	https://doi.org/10.5061/dryad.7hf2j
I_A_Feb_06	Fish identification	I_A_Feb_06_identification	Trammel net sampling_Plant I.csv	Dryad Digital Repository	doi:10.5061/dryad.7hf2j	https://doi.org/10.5061/dryad.7hf2j
I_A_May_06	Fish identification	I_A_May_06_identification	Trammel net sampling_Plant I.csv	Dryad Digital Repository	doi:10.5061/dryad.7hf2j	https://doi.org/10.5061/dryad.7hf2j
I_A_Aug_06	Fish identification	I_A_Aug_06_identification	Trammel net sampling_Plant I.csv	Dryad Digital Repository	doi:10.5061/dryad.7hf2j	https://doi.org/10.5061/dryad.7hf2j
I_A_Nov_06	Fish identification	I_A_Nov_06_identification	Trammel net sampling_Plant I.csv	Dryad Digital Repository	doi:10.5061/dryad.7hf2j	https://doi.org/10.5061/dryad.7hf2j
I_A_Jan_07	Fish identification	I_A_Jan_07_identification	Trammel net sampling_Plant I.csv	Dryad Digital Repository	doi:10.5061/dryad.7hf2j	https://doi.org/10.5061/dryad.7hf2j
I_A_May_07	Fish identification	I_A_May_07_identification	Trammel net sampling_Plant I.csv	Dryad Digital Repository	doi:10.5061/dryad.7hf2j	https://doi.org/10.5061/dryad.7hf2j
I_A_Aug_07	Fish identification	I_A_Aug_07_identification	Trammel net sampling_Plant I.csv	Dryad Digital Repository	doi:10.5061/dryad.7hf2j	https://doi.org/10.5061/dryad.7hf2j
I_A_Nov_07	Fish identification	I_A_Nov_07_identification	Trammel net sampling_Plant I.csv	Dryad Digital Repository	doi:10.5061/dryad.7hf2j	https://doi.org/10.5061/dryad.7hf2j
I_A_Mar_08	Fish identification	I_A_Mar_08_identification	Trammel net sampling_Plant I.csv	Dryad Digital Repository	doi:10.5061/dryad.7hf2j	https://doi.org/10.5061/dryad.7hf2j
I_A_May_08	Fish identification	I_A_May_08_identification	Trammel net sampling_Plant I.csv	Dryad Digital Repository	doi:10.5061/dryad.7hf2j	https://doi.org/10.5061/dryad.7hf2j
I_A_Aug_08	Fish identification	I_A_Aug_08_identification	Trammel net sampling_Plant I.csv	Dryad Digital Repository	doi:10.5061/dryad.7hf2j	https://doi.org/10.5061/dryad.7hf2j
I_A_Oct_08	Fish identification	I_A_Oct_08_identification	Trammel net sampling_Plant I.csv	Dryad Digital Repository	doi:10.5061/dryad.7hf2j	https://doi.org/10.5061/dryad.7hf2j
I_A_Feb_09	Fish identification	I_A_Feb_09_identification	Trammel net sampling_Plant I.csv	Dryad Digital Repository	doi:10.5061/dryad.7hf2j	https://doi.org/10.5061/dryad.7hf2j
I_A_May_09	Fish identification	I_A_May_09_identification	Trammel net sampling_Plant I.csv	Dryad Digital Repository	doi:10.5061/dryad.7hf2j	https://doi.org/10.5061/dryad.7hf2j
I_A_Aug_09	Fish identification	I_A_Aug_09_identification	Trammel net sampling_Plant I.csv	Dryad Digital Repository	doi:10.5061/dryad.7hf2j	https://doi.org/10.5061/dryad.7hf2j
I_A_Nov_09	Fish identification	I_A_Nov_09_identification	Trammel net sampling_Plant I.csv	Dryad Digital Repository	doi:10.5061/dryad.7hf2j	https://doi.org/10.5061/dryad.7hf2j
I_A_Feb_10	Fish identification	I_A_Feb_10_identification	Trammel net sampling_Plant I.csv	Dryad Digital Repository	doi:10.5061/dryad.7hf2j	https://doi.org/10.5061/dryad.7hf2j
I_A_Apr_10	Fish identification	I_A_Apr_10_identification	Trammel net sampling_Plant I.csv	Dryad Digital Repository	doi:10.5061/dryad.7hf2j	https://doi.org/10.5061/dryad.7hf2j
I_A_Jul_10	Fish identification	I_A_Jul_10_identification	Trammel net sampling_Plant I.csv	Dryad Digital Repository	doi:10.5061/dryad.7hf2j	https://doi.org/10.5061/dryad.7hf2j
I_A_Oct_10	Fish identification	I_A_Oct_10_identification	Trammel net sampling_Plant I.csv	Dryad Digital Repository	doi:10.5061/dryad.7hf2j	https://doi.org/10.5061/dryad.7hf2j
I_A_Feb_11	Fish identification	I_A_Feb_11_identification	Trammel net sampling_Plant I.csv	Dryad Digital Repository	doi:10.5061/dryad.7hf2j	https://doi.org/10.5061/dryad.7hf2j
I_A_Apr_11	Fish identification	I_A_Apr_11_identification	Trammel net sampling_Plant I.csv	Dryad Digital Repository	doi:10.5061/dryad.7hf2j	https://doi.org/10.5061/dryad.7hf2j
I_A_Jul_11	Fish identification	I_A_Jul_11_identification	Trammel net sampling_Plant I.csv	Dryad Digital Repository	doi:10.5061/dryad.7hf2j	https://doi.org/10.5061/dryad.7hf2j
I_A_Oct_11	Fish identification	I_A_Oct_11_identification	Trammel net sampling_Plant I.csv	Dryad Digital Repository	doi:10.5061/dryad.7hf2j	https://doi.org/10.5061/dryad.7hf2j
I_A_Feb_12	Fish identification	I_A_Feb_12_identification	Trammel net sampling_Plant I.csv	Dryad Digital Repository	doi:10.5061/dryad.7hf2j	https://doi.org/10.5061/dryad.7hf2j
I_A_Apr_12	Fish identification	I_A_Apr_12_identification	Trammel net sampling_Plant I.csv	Dryad Digital Repository	doi:10.5061/dryad.7hf2j	https://doi.org/10.5061/dryad.7hf2j
I_A_Jul_12	Fish identification	I_A_Jul_12_identification	Trammel net sampling_Plant I.csv	Dryad Digital Repository	doi:10.5061/dryad.7hf2j	https://doi.org/10.5061/dryad.7hf2j
I_A_Nov_12	Fish identification	I_A_Nov_12_identification	Trammel net sampling_Plant I.csv	Dryad Digital Repository	doi:10.5061/dryad.7hf2j	https://doi.org/10.5061/dryad.7hf2j
I_A_Jan_13	Fish identification	I_A_Jan_13_identification	Trammel net sampling_Plant I.csv	Dryad Digital Repository	doi:10.5061/dryad.7hf2j	https://doi.org/10.5061/dryad.7hf2j
I_A_May_13	Fish identification	I_A_May_13_identification	Trammel net sampling_Plant I.csv	Dryad Digital Repository	doi:10.5061/dryad.7hf2j	https://doi.org/10.5061/dryad.7hf2j
I_A_Aug_13	Fish identification	I_A_Aug_13_identification	Trammel net sampling_Plant I.csv	Dryad Digital Repository	doi:10.5061/dryad.7hf2j	https://doi.org/10.5061/dryad.7hf2j
I_A_Oct_13	Fish identification	I_A_Oct_13_identification	Trammel net sampling_Plant I.csv	Dryad Digital Repository	doi:10.5061/dryad.7hf2j	https://doi.org/10.5061/dryad.7hf2j
I_A_Jan_14	Fish identification	I_A_Jan_14_identification	Trammel net sampling_Plant I.csv	Dryad Digital Repository	doi:10.5061/dryad.7hf2j	https://doi.org/10.5061/dryad.7hf2j
I_A_May_14	Fish identification	I_A_May_14_identification	Trammel net sampling_Plant I.csv	Dryad Digital Repository	doi:10.5061/dryad.7hf2j	https://doi.org/10.5061/dryad.7hf2j
I_A_Aug_14	Fish identification	I_A_Aug_14_identification	Trammel net sampling_Plant I.csv	Dryad Digital Repository	doi:10.5061/dryad.7hf2j	https://doi.org/10.5061/dryad.7hf2j
I_A_Oct_14	Fish identification	I_A_Oct_14_identification	Trammel net sampling_Plant I.csv	Dryad Digital Repository	doi:10.5061/dryad.7hf2j	https://doi.org/10.5061/dryad.7hf2j
I_A_Feb_15	Fish identification	I_A_Feb_15_identification	Trammel net sampling_Plant I.csv	Dryad Digital Repository	doi:10.5061/dryad.7hf2j	https://doi.org/10.5061/dryad.7hf2j
I_A_Apr_15	Fish identification	I_A_Apr_15_identification	Trammel net sampling_Plant I.csv	Dryad Digital Repository	doi:10.5061/dryad.7hf2j	https://doi.org/10.5061/dryad.7hf2j
I_A_Jul_15	Fish identification	I_A_Jul_15_identification	Trammel net sampling_Plant I.csv	Dryad Digital Repository	doi:10.5061/dryad.7hf2j	https://doi.org/10.5061/dryad.7hf2j
I_A_Oct_15	Fish identification	I_A_Oct_15_identification	Trammel net sampling_Plant I.csv	Dryad Digital Repository	doi:10.5061/dryad.7hf2j	https://doi.org/10.5061/dryad.7hf2j
I_A_Feb_16	Fish identification	I_A_Feb_16_identification	Trammel net sampling_Plant I.csv	Dryad Digital Repository	doi:10.5061/dryad.7hf2j	https://doi.org/10.5061/dryad.7hf2j
I_A_May_16	Fish identification	I_A_May_16_identification	Trammel net sampling_Plant I.csv	Dryad Digital Repository	doi:10.5061/dryad.7hf2j	https://doi.org/10.5061/dryad.7hf2j
I_A_Aug_16	Fish identification	I_A_Aug_16_identification	Trammel net sampling_Plant I.csv	Dryad Digital Repository	doi:10.5061/dryad.7hf2j	https://doi.org/10.5061/dryad.7hf2j
I_A_Oct_16	Fish identification	I_A_Oct_16_identification	Trammel net sampling_Plant I.csv	Dryad Digital Repository	doi:10.5061/dryad.7hf2j	https://doi.org/10.5061/dryad.7hf2j
I_A_Feb_17	Fish identification	I_A_Feb_17_identification	Trammel net sampling_Plant I.csv	Dryad Digital Repository	doi:10.5061/dryad.7hf2j	https://doi.org/10.5061/dryad.7hf2j
I_A_Jun_17	Fish identification	I_A_Jun_17_identification	Trammel net sampling_Plant I.csv	Dryad Digital Repository	doi:10.5061/dryad.7hf2j	https://doi.org/10.5061/dryad.7hf2j
I_B_Jan_01	Fish identification	I_B_Jan_01_identification	Trammel net sampling_Plant I.csv	Dryad Digital Repository	doi:10.5061/dryad.7hf2j	https://doi.org/10.5061/dryad.7hf2j
I_B_Apr_01	Fish identification	I_B_Apr_01_identification	Trammel net sampling_Plant I.csv	Dryad Digital Repository	doi:10.5061/dryad.7hf2j	https://doi.org/10.5061/dryad.7hf2j
I_B_Jul_01	Fish identification	I_B_Jul_01_identification	Trammel net sampling_Plant I.csv	Dryad Digital Repository	doi:10.5061/dryad.7hf2j	https://doi.org/10.5061/dryad.7hf2j
I_B_Oct_01	Fish identification	I_B_Oct_01_identification	Trammel net sampling_Plant I.csv	Dryad Digital Repository	doi:10.5061/dryad.7hf2j	https://doi.org/10.5061/dryad.7hf2j
I_B_Jan_02	Fish identification	I_B_Jan_02_identification	Trammel net sampling_Plant I.csv	Dryad Digital Repository	doi:10.5061/dryad.7hf2j	https://doi.org/10.5061/dryad.7hf2j
I_B_Jun_02	Fish identification	I_B_Jun_02_identification	Trammel net sampling_Plant I.csv	Dryad Digital Repository	doi:10.5061/dryad.7hf2j	https://doi.org/10.5061/dryad.7hf2j
I_B_Aug_02	Fish identification	I_B_Aug_02_identification	Trammel net sampling_Plant I.csv	Dryad Digital Repository	doi:10.5061/dryad.7hf2j	https://doi.org/10.5061/dryad.7hf2j
I_B_Nov_02	Fish identification	I_B_Nov_02_identification	Trammel net sampling_Plant I.csv	Dryad Digital Repository	doi:10.5061/dryad.7hf2j	https://doi.org/10.5061/dryad.7hf2j
I_B_Feb_03	Fish identification	I_B_Feb_03_identification	Trammel net sampling_Plant I.csv	Dryad Digital Repository	doi:10.5061/dryad.7hf2j	https://doi.org/10.5061/dryad.7hf2j
I_B_May_03	Fish identification	I_B_May_03_identification	Trammel net sampling_Plant I.csv	Dryad Digital Repository	doi:10.5061/dryad.7hf2j	https://doi.org/10.5061/dryad.7hf2j
I_B_Aug_03	Fish identification	I_B_Aug_03_identification	Trammel net sampling_Plant I.csv	Dryad Digital Repository	doi:10.5061/dryad.7hf2j	https://doi.org/10.5061/dryad.7hf2j
I_B_Dec_03	Fish identification	I_B_Dec_03_identification	Trammel net sampling_Plant I.csv	Dryad Digital Repository	doi:10.5061/dryad.7hf2j	https://doi.org/10.5061/dryad.7hf2j
I_B_Feb_04	Fish identification	I_B_Feb_04_identification	Trammel net sampling_Plant I.csv	Dryad Digital Repository	doi:10.5061/dryad.7hf2j	https://doi.org/10.5061/dryad.7hf2j
I_B_May_04	Fish identification	I_B_May_04_identification	Trammel net sampling_Plant I.csv	Dryad Digital Repository	doi:10.5061/dryad.7hf2j	https://doi.org/10.5061/dryad.7hf2j
I_B_Aug_04	Fish identification	I_B_Aug_04_identification	Trammel net sampling_Plant I.csv	Dryad Digital Repository	doi:10.5061/dryad.7hf2j	https://doi.org/10.5061/dryad.7hf2j
I_B_Dec_04	Fish identification	I_B_Dec_04_identification	Trammel net sampling_Plant I.csv	Dryad Digital Repository	doi:10.5061/dryad.7hf2j	https://doi.org/10.5061/dryad.7hf2j
I_B_Feb_05	Fish identification	I_B_Feb_05_identification	Trammel net sampling_Plant I.csv	Dryad Digital Repository	doi:10.5061/dryad.7hf2j	https://doi.org/10.5061/dryad.7hf2j
I_B_Jun_05	Fish identification	I_B_Jun_05_identification	Trammel net sampling_Plant I.csv	Dryad Digital Repository	doi:10.5061/dryad.7hf2j	https://doi.org/10.5061/dryad.7hf2j
I_B_Aug_05	Fish identification	I_B_Aug_05_identification	Trammel net sampling_Plant I.csv	Dryad Digital Repository	doi:10.5061/dryad.7hf2j	https://doi.org/10.5061/dryad.7hf2j
I_B_Oct_05	Fish identification	I_B_Oct_05_identification	Trammel net sampling_Plant I.csv	Dryad Digital Repository	doi:10.5061/dryad.7hf2j	https://doi.org/10.5061/dryad.7hf2j
I_B_Feb_06	Fish identification	I_B_Feb_06_identification	Trammel net sampling_Plant I.csv	Dryad Digital Repository	doi:10.5061/dryad.7hf2j	https://doi.org/10.5061/dryad.7hf2j
I_B_May_06	Fish identification	I_B_May_06_identification	Trammel net sampling_Plant I.csv	Dryad Digital Repository	doi:10.5061/dryad.7hf2j	https://doi.org/10.5061/dryad.7hf2j
I_B_Aug_06	Fish identification	I_B_Aug_06_identification	Trammel net sampling_Plant I.csv	Dryad Digital Repository	doi:10.5061/dryad.7hf2j	https://doi.org/10.5061/dryad.7hf2j
I_B_Nov_06	Fish identification	I_B_Nov_06_identification	Trammel net sampling_Plant I.csv	Dryad Digital Repository	doi:10.5061/dryad.7hf2j	https://doi.org/10.5061/dryad.7hf2j
I_B_Jan_07	Fish identification	I_B_Jan_07_identification	Trammel net sampling_Plant I.csv	Dryad Digital Repository	doi:10.5061/dryad.7hf2j	https://doi.org/10.5061/dryad.7hf2j
I_B_May_07	Fish identification	I_B_May_07_identification	Trammel net sampling_Plant I.csv	Dryad Digital Repository	doi:10.5061/dryad.7hf2j	https://doi.org/10.5061/dryad.7hf2j
I_B_Aug_07	Fish identification	I_B_Aug_07_identification	Trammel net sampling_Plant I.csv	Dryad Digital Repository	doi:10.5061/dryad.7hf2j	https://doi.org/10.5061/dryad.7hf2j
I_B_Nov_07	Fish identification	I_B_Nov_07_identification	Trammel net sampling_Plant I.csv	Dryad Digital Repository	doi:10.5061/dryad.7hf2j	https://doi.org/10.5061/dryad.7hf2j
I_B_Mar_08	Fish identification	I_B_Mar_08_identification	Trammel net sampling_Plant I.csv	Dryad Digital Repository	doi:10.5061/dryad.7hf2j	https://doi.org/10.5061/dryad.7hf2j
I_B_May_08	Fish identification	I_B_May_08_identification	Trammel net sampling_Plant I.csv	Dryad Digital Repository	doi:10.5061/dryad.7hf2j	https://doi.org/10.5061/dryad.7hf2j
I_B_Aug_08	Fish identification	I_B_Aug_08_identification	Trammel net sampling_Plant I.csv	Dryad Digital Repository	doi:10.5061/dryad.7hf2j	https://doi.org/10.5061/dryad.7hf2j
I_B_Oct_08	Fish identification	I_B_Oct_08_identification	Trammel net sampling_Plant I.csv	Dryad Digital Repository	doi:10.5061/dryad.7hf2j	https://doi.org/10.5061/dryad.7hf2j
I_B_Feb_09	Fish identification	I_B_Feb_09_identification	Trammel net sampling_Plant I.csv	Dryad Digital Repository	doi:10.5061/dryad.7hf2j	https://doi.org/10.5061/dryad.7hf2j
I_B_May_09	Fish identification	I_B_May_09_identification	Trammel net sampling_Plant I.csv	Dryad Digital Repository	doi:10.5061/dryad.7hf2j	https://doi.org/10.5061/dryad.7hf2j
I_B_Aug_09	Fish identification	I_B_Aug_09_identification	Trammel net sampling_Plant I.csv	Dryad Digital Repository	doi:10.5061/dryad.7hf2j	https://doi.org/10.5061/dryad.7hf2j
I_B_Nov_09	Fish identification	I_B_Nov_09_identification	Trammel net sampling_Plant I.csv	Dryad Digital Repository	doi:10.5061/dryad.7hf2j	https://doi.org/10.5061/dryad.7hf2j
I_B_Feb_10	Fish identification	I_B_Feb_10_identification	Trammel net sampling_Plant I.csv	Dryad Digital Repository	doi:10.5061/dryad.7hf2j	https://doi.org/10.5061/dryad.7hf2j
I_B_Apr_10	Fish identification	I_B_Apr_10_identification	Trammel net sampling_Plant I.csv	Dryad Digital Repository	doi:10.5061/dryad.7hf2j	https://doi.org/10.5061/dryad.7hf2j
I_B_Jul_10	Fish identification	I_B_Jul_10_identification	Trammel net sampling_Plant I.csv	Dryad Digital Repository	doi:10.5061/dryad.7hf2j	https://doi.org/10.5061/dryad.7hf2j
I_B_Oct_10	Fish identification	I_B_Oct_10_identification	Trammel net sampling_Plant I.csv	Dryad Digital Repository	doi:10.5061/dryad.7hf2j	https://doi.org/10.5061/dryad.7hf2j
I_B_Feb_11	Fish identification	I_B_Feb_11_identification	Trammel net sampling_Plant I.csv	Dryad Digital Repository	doi:10.5061/dryad.7hf2j	https://doi.org/10.5061/dryad.7hf2j
I_B_Apr_11	Fish identification	I_B_Apr_11_identification	Trammel net sampling_Plant I.csv	Dryad Digital Repository	doi:10.5061/dryad.7hf2j	https://doi.org/10.5061/dryad.7hf2j
I_B_Jul_11	Fish identification	I_B_Jul_11_identification	Trammel net sampling_Plant I.csv	Dryad Digital Repository	doi:10.5061/dryad.7hf2j	https://doi.org/10.5061/dryad.7hf2j
I_B_Oct_11	Fish identification	I_B_Oct_11_identification	Trammel net sampling_Plant I.csv	Dryad Digital Repository	doi:10.5061/dryad.7hf2j	https://doi.org/10.5061/dryad.7hf2j
I_B_Feb_12	Fish identification	I_B_Feb_12_identification	Trammel net sampling_Plant I.csv	Dryad Digital Repository	doi:10.5061/dryad.7hf2j	https://doi.org/10.5061/dryad.7hf2j
I_B_Apr_12	Fish identification	I_B_Apr_12_identification	Trammel net sampling_Plant I.csv	Dryad Digital Repository	doi:10.5061/dryad.7hf2j	https://doi.org/10.5061/dryad.7hf2j
I_B_Jul_12	Fish identification	I_B_Jul_12_identification	Trammel net sampling_Plant I.csv	Dryad Digital Repository	doi:10.5061/dryad.7hf2j	https://doi.org/10.5061/dryad.7hf2j
I_B_Nov_12	Fish identification	I_B_Nov_12_identification	Trammel net sampling_Plant I.csv	Dryad Digital Repository	doi:10.5061/dryad.7hf2j	https://doi.org/10.5061/dryad.7hf2j
I_B_Jan_13	Fish identification	I_B_Jan_13_identification	Trammel net sampling_Plant I.csv	Dryad Digital Repository	doi:10.5061/dryad.7hf2j	https://doi.org/10.5061/dryad.7hf2j
I_B_May_13	Fish identification	I_B_May_13_identification	Trammel net sampling_Plant I.csv	Dryad Digital Repository	doi:10.5061/dryad.7hf2j	https://doi.org/10.5061/dryad.7hf2j
I_B_Aug_13	Fish identification	I_B_Aug_13_identification	Trammel net sampling_Plant I.csv	Dryad Digital Repository	doi:10.5061/dryad.7hf2j	https://doi.org/10.5061/dryad.7hf2j
I_B_Oct_13	Fish identification	I_B_Oct_13_identification	Trammel net sampling_Plant I.csv	Dryad Digital Repository	doi:10.5061/dryad.7hf2j	https://doi.org/10.5061/dryad.7hf2j
I_B_Jan_14	Fish identification	I_B_Jan_14_identification	Trammel net sampling_Plant I.csv	Dryad Digital Repository	doi:10.5061/dryad.7hf2j	https://doi.org/10.5061/dryad.7hf2j
I_B_May_14	Fish identification	I_B_May_14_identification	Trammel net sampling_Plant I.csv	Dryad Digital Repository	doi:10.5061/dryad.7hf2j	https://doi.org/10.5061/dryad.7hf2j
I_B_Aug_14	Fish identification	I_B_Aug_14_identification	Trammel net sampling_Plant I.csv	Dryad Digital Repository	doi:10.5061/dryad.7hf2j	https://doi.org/10.5061/dryad.7hf2j
I_B_Oct_14	Fish identification	I_B_Oct_14_identification	Trammel net sampling_Plant I.csv	Dryad Digital Repository	doi:10.5061/dryad.7hf2j	https://doi.org/10.5061/dryad.7hf2j
I_B_Feb_15	Fish identification	I_B_Feb_15_identification	Trammel net sampling_Plant I.csv	Dryad Digital Repository	doi:10.5061/dryad.7hf2j	https://doi.org/10.5061/dryad.7hf2j
I_B_Apr_15	Fish identification	I_B_Apr_15_identification	Trammel net sampling_Plant I.csv	Dryad Digital Repository	doi:10.5061/dryad.7hf2j	https://doi.org/10.5061/dryad.7hf2j
I_B_Jul_15	Fish identification	I_B_Jul_15_identification	Trammel net sampling_Plant I.csv	Dryad Digital Repository	doi:10.5061/dryad.7hf2j	https://doi.org/10.5061/dryad.7hf2j
I_B_Oct_15	Fish identification	I_B_Oct_15_identification	Trammel net sampling_Plant I.csv	Dryad Digital Repository	doi:10.5061/dryad.7hf2j	https://doi.org/10.5061/dryad.7hf2j
I_B_Feb_16	Fish identification	I_B_Feb_16_identification	Trammel net sampling_Plant I.csv	Dryad Digital Repository	doi:10.5061/dryad.7hf2j	https://doi.org/10.5061/dryad.7hf2j
I_B_May_16	Fish identification	I_B_May_16_identification	Trammel net sampling_Plant I.csv	Dryad Digital Repository	doi:10.5061/dryad.7hf2j	https://doi.org/10.5061/dryad.7hf2j
I_B_Aug_16	Fish identification	I_B_Aug_16_identification	Trammel net sampling_Plant I.csv	Dryad Digital Repository	doi:10.5061/dryad.7hf2j	https://doi.org/10.5061/dryad.7hf2j
I_B_Oct_16	Fish identification	I_B_Oct_16_identification	Trammel net sampling_Plant I.csv	Dryad Digital Repository	doi:10.5061/dryad.7hf2j	https://doi.org/10.5061/dryad.7hf2j
I_B_Feb_17	Fish identification	I_B_Feb_17_identification	Trammel net sampling_Plant I.csv	Dryad Digital Repository	doi:10.5061/dryad.7hf2j	https://doi.org/10.5061/dryad.7hf2j
I_B_Jun_17	Fish identification	I_B_Jun_17_identification	Trammel net sampling_Plant I.csv	Dryad Digital Repository	doi:10.5061/dryad.7hf2j	https://doi.org/10.5061/dryad.7hf2j
II_A_Apr_01	Fish identification	II_A_Apr_01_identification	Trammel net sampling_Plant II.csv	Dryad Digital Repository	doi:10.5061/dryad.7hf2j	https://doi.org/10.5061/dryad.7hf2j
II_A_Jul_01	Fish identification	II_A_Jul_01_identification	Trammel net sampling_Plant II.csv	Dryad Digital Repository	doi:10.5061/dryad.7hf2j	https://doi.org/10.5061/dryad.7hf2j
II_A_Oct_01	Fish identification	II_A_Oct_01_identification	Trammel net sampling_Plant II.csv	Dryad Digital Repository	doi:10.5061/dryad.7hf2j	https://doi.org/10.5061/dryad.7hf2j
II_A_Jan_02	Fish identification	II_A_Jan_02_identification	Trammel net sampling_Plant II.csv	Dryad Digital Repository	doi:10.5061/dryad.7hf2j	https://doi.org/10.5061/dryad.7hf2j
II_A_Jun_02	Fish identification	II_A_Jun_02_identification	Trammel net sampling_Plant II.csv	Dryad Digital Repository	doi:10.5061/dryad.7hf2j	https://doi.org/10.5061/dryad.7hf2j
II_A_Aug_02	Fish identification	II_A_Aug_02_identification	Trammel net sampling_Plant II.csv	Dryad Digital Repository	doi:10.5061/dryad.7hf2j	https://doi.org/10.5061/dryad.7hf2j
II_A_Nov_02	Fish identification	II_A_Nov_02_identification	Trammel net sampling_Plant II.csv	Dryad Digital Repository	doi:10.5061/dryad.7hf2j	https://doi.org/10.5061/dryad.7hf2j
II_A_Feb_03	Fish identification	II_A_Feb_03_identification	Trammel net sampling_Plant II.csv	Dryad Digital Repository	doi:10.5061/dryad.7hf2j	https://doi.org/10.5061/dryad.7hf2j
II_A_May_03	Fish identification	II_A_May_03_identification	Trammel net sampling_Plant II.csv	Dryad Digital Repository	doi:10.5061/dryad.7hf2j	https://doi.org/10.5061/dryad.7hf2j
II_A_Aug_03	Fish identification	II_A_Aug_03_identification	Trammel net sampling_Plant II.csv	Dryad Digital Repository	doi:10.5061/dryad.7hf2j	https://doi.org/10.5061/dryad.7hf2j
II_A_Dec_03	Fish identification	II_A_Dec_03_identification	Trammel net sampling_Plant II.csv	Dryad Digital Repository	doi:10.5061/dryad.7hf2j	https://doi.org/10.5061/dryad.7hf2j
II_A_Feb_04	Fish identification	II_A_Feb_04_identification	Trammel net sampling_Plant II.csv	Dryad Digital Repository	doi:10.5061/dryad.7hf2j	https://doi.org/10.5061/dryad.7hf2j
II_A_May_04	Fish identification	II_A_May_04_identification	Trammel net sampling_Plant II.csv	Dryad Digital Repository	doi:10.5061/dryad.7hf2j	https://doi.org/10.5061/dryad.7hf2j
II_A_Aug_04	Fish identification	II_A_Aug_04_identification	Trammel net sampling_Plant II.csv	Dryad Digital Repository	doi:10.5061/dryad.7hf2j	https://doi.org/10.5061/dryad.7hf2j
II_A_Dec_04	Fish identification	II_A_Dec_04_identification	Trammel net sampling_Plant II.csv	Dryad Digital Repository	doi:10.5061/dryad.7hf2j	https://doi.org/10.5061/dryad.7hf2j
II_A_Mar_05	Fish identification	II_A_Mar_05_identification	Trammel net sampling_Plant II.csv	Dryad Digital Repository	doi:10.5061/dryad.7hf2j	https://doi.org/10.5061/dryad.7hf2j
II_A_Jun_05	Fish identification	II_A_Jun_05_identification	Trammel net sampling_Plant II.csv	Dryad Digital Repository	doi:10.5061/dryad.7hf2j	https://doi.org/10.5061/dryad.7hf2j
II_A_Aug_05	Fish identification	II_A_Aug_05_identification	Trammel net sampling_Plant II.csv	Dryad Digital Repository	doi:10.5061/dryad.7hf2j	https://doi.org/10.5061/dryad.7hf2j
II_A_Oct_05	Fish identification	II_A_Oct_05_identification	Trammel net sampling_Plant II.csv	Dryad Digital Repository	doi:10.5061/dryad.7hf2j	https://doi.org/10.5061/dryad.7hf2j
II_A_Feb_06	Fish identification	II_A_Feb_06_identification	Trammel net sampling_Plant II.csv	Dryad Digital Repository	doi:10.5061/dryad.7hf2j	https://doi.org/10.5061/dryad.7hf2j
II_A_May_06	Fish identification	II_A_May_06_identification	Trammel net sampling_Plant II.csv	Dryad Digital Repository	doi:10.5061/dryad.7hf2j	https://doi.org/10.5061/dryad.7hf2j
II_A_Aug_06	Fish identification	II_A_Aug_06_identification	Trammel net sampling_Plant II.csv	Dryad Digital Repository	doi:10.5061/dryad.7hf2j	https://doi.org/10.5061/dryad.7hf2j
II_A_Nov_06	Fish identification	II_A_Nov_06_identification	Trammel net sampling_Plant II.csv	Dryad Digital Repository	doi:10.5061/dryad.7hf2j	https://doi.org/10.5061/dryad.7hf2j
II_A_Jan_07	Fish identification	II_A_Jan_07_identification	Trammel net sampling_Plant II.csv	Dryad Digital Repository	doi:10.5061/dryad.7hf2j	https://doi.org/10.5061/dryad.7hf2j
II_A_May_07	Fish identification	II_A_May_07_identification	Trammel net sampling_Plant II.csv	Dryad Digital Repository	doi:10.5061/dryad.7hf2j	https://doi.org/10.5061/dryad.7hf2j
II_A_Aug_07	Fish identification	II_A_Aug_07_identification	Trammel net sampling_Plant II.csv	Dryad Digital Repository	doi:10.5061/dryad.7hf2j	https://doi.org/10.5061/dryad.7hf2j
II_A_Nov_07	Fish identification	II_A_Nov_07_identification	Trammel net sampling_Plant II.csv	Dryad Digital Repository	doi:10.5061/dryad.7hf2j	https://doi.org/10.5061/dryad.7hf2j
II_A_Mar_08	Fish identification	II_A_Mar_08_identification	Trammel net sampling_Plant II.csv	Dryad Digital Repository	doi:10.5061/dryad.7hf2j	https://doi.org/10.5061/dryad.7hf2j
II_A_May_08	Fish identification	II_A_May_08_identification	Trammel net sampling_Plant II.csv	Dryad Digital Repository	doi:10.5061/dryad.7hf2j	https://doi.org/10.5061/dryad.7hf2j
II_A_Aug_08	Fish identification	II_A_Aug_08_identification	Trammel net sampling_Plant II.csv	Dryad Digital Repository	doi:10.5061/dryad.7hf2j	https://doi.org/10.5061/dryad.7hf2j
II_A_Oct_08	Fish identification	II_A_Oct_08_identification	Trammel net sampling_Plant II.csv	Dryad Digital Repository	doi:10.5061/dryad.7hf2j	https://doi.org/10.5061/dryad.7hf2j
II_A_Feb_09	Fish identification	II_A_Feb_09_identification	Trammel net sampling_Plant II.csv	Dryad Digital Repository	doi:10.5061/dryad.7hf2j	https://doi.org/10.5061/dryad.7hf2j
II_A_May_09	Fish identification	II_A_May_09_identification	Trammel net sampling_Plant II.csv	Dryad Digital Repository	doi:10.5061/dryad.7hf2j	https://doi.org/10.5061/dryad.7hf2j
II_A_Jul_09	Fish identification	II_A_Jul_09_identification	Trammel net sampling_Plant II.csv	Dryad Digital Repository	doi:10.5061/dryad.7hf2j	https://doi.org/10.5061/dryad.7hf2j
II_A_Oct_09	Fish identification	II_A_Oct_09_identification	Trammel net sampling_Plant II.csv	Dryad Digital Repository	doi:10.5061/dryad.7hf2j	https://doi.org/10.5061/dryad.7hf2j
II_A_Feb_10	Fish identification	II_A_Feb_10_identification	Trammel net sampling_Plant II.csv	Dryad Digital Repository	doi:10.5061/dryad.7hf2j	https://doi.org/10.5061/dryad.7hf2j
II_A_Apr_10	Fish identification	II_A_Apr_10_identification	Trammel net sampling_Plant II.csv	Dryad Digital Repository	doi:10.5061/dryad.7hf2j	https://doi.org/10.5061/dryad.7hf2j
II_A_Jul_10	Fish identification	II_A_Jul_10_identification	Trammel net sampling_Plant II.csv	Dryad Digital Repository	doi:10.5061/dryad.7hf2j	https://doi.org/10.5061/dryad.7hf2j
II_A_Oct_10	Fish identification	II_A_Oct_10_identification	Trammel net sampling_Plant II.csv	Dryad Digital Repository	doi:10.5061/dryad.7hf2j	https://doi.org/10.5061/dryad.7hf2j
II_A_Feb_11	Fish identification	II_A_Feb_11_identification	Trammel net sampling_Plant II.csv	Dryad Digital Repository	doi:10.5061/dryad.7hf2j	https://doi.org/10.5061/dryad.7hf2j
II_A_Apr_11	Fish identification	II_A_Apr_11_identification	Trammel net sampling_Plant II.csv	Dryad Digital Repository	doi:10.5061/dryad.7hf2j	https://doi.org/10.5061/dryad.7hf2j
II_A_Aug_11	Fish identification	II_A_Aug_11_identification	Trammel net sampling_Plant II.csv	Dryad Digital Repository	doi:10.5061/dryad.7hf2j	https://doi.org/10.5061/dryad.7hf2j
II_A_Oct_11	Fish identification	II_A_Oct_11_identification	Trammel net sampling_Plant II.csv	Dryad Digital Repository	doi:10.5061/dryad.7hf2j	https://doi.org/10.5061/dryad.7hf2j
II_A_Feb_12	Fish identification	II_A_Feb_12_identification	Trammel net sampling_Plant II.csv	Dryad Digital Repository	doi:10.5061/dryad.7hf2j	https://doi.org/10.5061/dryad.7hf2j
II_A_Apr_12	Fish identification	II_A_Apr_12_identification	Trammel net sampling_Plant II.csv	Dryad Digital Repository	doi:10.5061/dryad.7hf2j	https://doi.org/10.5061/dryad.7hf2j
II_A_Jul_12	Fish identification	II_A_Jul_12_identification	Trammel net sampling_Plant II.csv	Dryad Digital Repository	doi:10.5061/dryad.7hf2j	https://doi.org/10.5061/dryad.7hf2j
II_A_Oct_12	Fish identification	II_A_Oct_12_identification	Trammel net sampling_Plant II.csv	Dryad Digital Repository	doi:10.5061/dryad.7hf2j	https://doi.org/10.5061/dryad.7hf2j
II_A_Jan_13	Fish identification	II_A_Jan_13_identification	Trammel net sampling_Plant II.csv	Dryad Digital Repository	doi:10.5061/dryad.7hf2j	https://doi.org/10.5061/dryad.7hf2j
II_A_Apr_13	Fish identification	II_A_Apr_13_identification	Trammel net sampling_Plant II.csv	Dryad Digital Repository	doi:10.5061/dryad.7hf2j	https://doi.org/10.5061/dryad.7hf2j
II_A_Jul_13	Fish identification	II_A_Jul_13_identification	Trammel net sampling_Plant II.csv	Dryad Digital Repository	doi:10.5061/dryad.7hf2j	https://doi.org/10.5061/dryad.7hf2j
II_A_Oct_13	Fish identification	II_A_Oct_13_identification	Trammel net sampling_Plant II.csv	Dryad Digital Repository	doi:10.5061/dryad.7hf2j	https://doi.org/10.5061/dryad.7hf2j
II_A_Jan_14	Fish identification	II_A_Jan_14_identification	Trammel net sampling_Plant II.csv	Dryad Digital Repository	doi:10.5061/dryad.7hf2j	https://doi.org/10.5061/dryad.7hf2j
II_A_Apr_14	Fish identification	II_A_Apr_14_identification	Trammel net sampling_Plant II.csv	Dryad Digital Repository	doi:10.5061/dryad.7hf2j	https://doi.org/10.5061/dryad.7hf2j
II_A_Aug_14	Fish identification	II_A_Aug_14_identification	Trammel net sampling_Plant II.csv	Dryad Digital Repository	doi:10.5061/dryad.7hf2j	https://doi.org/10.5061/dryad.7hf2j
II_A_Oct_14	Fish identification	II_A_Oct_14_identification	Trammel net sampling_Plant II.csv	Dryad Digital Repository	doi:10.5061/dryad.7hf2j	https://doi.org/10.5061/dryad.7hf2j
II_A_Feb_15	Fish identification	II_A_Feb_15_identification	Trammel net sampling_Plant II.csv	Dryad Digital Repository	doi:10.5061/dryad.7hf2j	https://doi.org/10.5061/dryad.7hf2j
II_A_Apr_15	Fish identification	II_A_Apr_15_identification	Trammel net sampling_Plant II.csv	Dryad Digital Repository	doi:10.5061/dryad.7hf2j	https://doi.org/10.5061/dryad.7hf2j
II_A_Jul_15	Fish identification	II_A_Jul_15_identification	Trammel net sampling_Plant II.csv	Dryad Digital Repository	doi:10.5061/dryad.7hf2j	https://doi.org/10.5061/dryad.7hf2j
II_A_Oct_15	Fish identification	II_A_Oct_15_identification	Trammel net sampling_Plant II.csv	Dryad Digital Repository	doi:10.5061/dryad.7hf2j	https://doi.org/10.5061/dryad.7hf2j
II_A_Feb_16	Fish identification	II_A_Feb_16_identification	Trammel net sampling_Plant II.csv	Dryad Digital Repository	doi:10.5061/dryad.7hf2j	https://doi.org/10.5061/dryad.7hf2j
II_A_May_16	Fish identification	II_A_May_16_identification	Trammel net sampling_Plant II.csv	Dryad Digital Repository	doi:10.5061/dryad.7hf2j	https://doi.org/10.5061/dryad.7hf2j
II_A_Aug_16	Fish identification	II_A_Aug_16_identification	Trammel net sampling_Plant II.csv	Dryad Digital Repository	doi:10.5061/dryad.7hf2j	https://doi.org/10.5061/dryad.7hf2j
II_A_Oct_16	Fish identification	II_A_Oct_16_identification	Trammel net sampling_Plant II.csv	Dryad Digital Repository	doi:10.5061/dryad.7hf2j	https://doi.org/10.5061/dryad.7hf2j
II_A_May_17	Fish identification	II_A_May_17_identification	Trammel net sampling_Plant II.csv	Dryad Digital Repository	doi:10.5061/dryad.7hf2j	https://doi.org/10.5061/dryad.7hf2j
II_A_Jun_17	Fish identification	II_A_Jun_17_identification	Trammel net sampling_Plant II.csv	Dryad Digital Repository	doi:10.5061/dryad.7hf2j	https://doi.org/10.5061/dryad.7hf2j
II_B_Apr_01	Fish identification	II_B_Apr_01_identification	Trammel net sampling_Plant II.csv	Dryad Digital Repository	doi:10.5061/dryad.7hf2j	https://doi.org/10.5061/dryad.7hf2j
II_B_Jul_01	Fish identification	II_B_Jul_01_identification	Trammel net sampling_Plant II.csv	Dryad Digital Repository	doi:10.5061/dryad.7hf2j	https://doi.org/10.5061/dryad.7hf2j
II_B_Oct_01	Fish identification	II_B_Oct_01_identification	Trammel net sampling_Plant II.csv	Dryad Digital Repository	doi:10.5061/dryad.7hf2j	https://doi.org/10.5061/dryad.7hf2j
II_B_Jan_02	Fish identification	II_B_Jan_02_identification	Trammel net sampling_Plant II.csv	Dryad Digital Repository	doi:10.5061/dryad.7hf2j	https://doi.org/10.5061/dryad.7hf2j
II_B_Jun_02	Fish identification	II_B_Jun_02_identification	Trammel net sampling_Plant II.csv	Dryad Digital Repository	doi:10.5061/dryad.7hf2j	https://doi.org/10.5061/dryad.7hf2j
II_B_Aug_02	Fish identification	II_B_Aug_02_identification	Trammel net sampling_Plant II.csv	Dryad Digital Repository	doi:10.5061/dryad.7hf2j	https://doi.org/10.5061/dryad.7hf2j
II_B_Nov_02	Fish identification	II_B_Nov_02_identification	Trammel net sampling_Plant II.csv	Dryad Digital Repository	doi:10.5061/dryad.7hf2j	https://doi.org/10.5061/dryad.7hf2j
II_B_Feb_03	Fish identification	II_B_Feb_03_identification	Trammel net sampling_Plant II.csv	Dryad Digital Repository	doi:10.5061/dryad.7hf2j	https://doi.org/10.5061/dryad.7hf2j
II_B_May_03	Fish identification	II_B_May_03_identification	Trammel net sampling_Plant II.csv	Dryad Digital Repository	doi:10.5061/dryad.7hf2j	https://doi.org/10.5061/dryad.7hf2j
II_B_Aug_03	Fish identification	II_B_Aug_03_identification	Trammel net sampling_Plant II.csv	Dryad Digital Repository	doi:10.5061/dryad.7hf2j	https://doi.org/10.5061/dryad.7hf2j
II_B_Dec_03	Fish identification	II_B_Dec_03_identification	Trammel net sampling_Plant II.csv	Dryad Digital Repository	doi:10.5061/dryad.7hf2j	https://doi.org/10.5061/dryad.7hf2j
II_B_Feb_04	Fish identification	II_B_Feb_04_identification	Trammel net sampling_Plant II.csv	Dryad Digital Repository	doi:10.5061/dryad.7hf2j	https://doi.org/10.5061/dryad.7hf2j
II_B_May_04	Fish identification	II_B_May_04_identification	Trammel net sampling_Plant II.csv	Dryad Digital Repository	doi:10.5061/dryad.7hf2j	https://doi.org/10.5061/dryad.7hf2j
II_B_Aug_04	Fish identification	II_B_Aug_04_identification	Trammel net sampling_Plant II.csv	Dryad Digital Repository	doi:10.5061/dryad.7hf2j	https://doi.org/10.5061/dryad.7hf2j
II_B_Dec_04	Fish identification	II_B_Dec_04_identification	Trammel net sampling_Plant II.csv	Dryad Digital Repository	doi:10.5061/dryad.7hf2j	https://doi.org/10.5061/dryad.7hf2j
II_B_Mar_05	Fish identification	II_B_Mar_05_identification	Trammel net sampling_Plant II.csv	Dryad Digital Repository	doi:10.5061/dryad.7hf2j	https://doi.org/10.5061/dryad.7hf2j
II_B_Jun_05	Fish identification	II_B_Jun_05_identification	Trammel net sampling_Plant II.csv	Dryad Digital Repository	doi:10.5061/dryad.7hf2j	https://doi.org/10.5061/dryad.7hf2j
II_B_Aug_05	Fish identification	II_B_Aug_05_identification	Trammel net sampling_Plant II.csv	Dryad Digital Repository	doi:10.5061/dryad.7hf2j	https://doi.org/10.5061/dryad.7hf2j
II_B_Oct_05	Fish identification	II_B_Oct_05_identification	Trammel net sampling_Plant II.csv	Dryad Digital Repository	doi:10.5061/dryad.7hf2j	https://doi.org/10.5061/dryad.7hf2j
II_B_Feb_06	Fish identification	II_B_Feb_06_identification	Trammel net sampling_Plant II.csv	Dryad Digital Repository	doi:10.5061/dryad.7hf2j	https://doi.org/10.5061/dryad.7hf2j
II_B_May_06	Fish identification	II_B_May_06_identification	Trammel net sampling_Plant II.csv	Dryad Digital Repository	doi:10.5061/dryad.7hf2j	https://doi.org/10.5061/dryad.7hf2j
II_B_Aug_06	Fish identification	II_B_Aug_06_identification	Trammel net sampling_Plant II.csv	Dryad Digital Repository	doi:10.5061/dryad.7hf2j	https://doi.org/10.5061/dryad.7hf2j
II_B_Nov_06	Fish identification	II_B_Nov_06_identification	Trammel net sampling_Plant II.csv	Dryad Digital Repository	doi:10.5061/dryad.7hf2j	https://doi.org/10.5061/dryad.7hf2j
II_B_Jan_07	Fish identification	II_B_Jan_07_identification	Trammel net sampling_Plant II.csv	Dryad Digital Repository	doi:10.5061/dryad.7hf2j	https://doi.org/10.5061/dryad.7hf2j
II_B_May_07	Fish identification	II_B_May_07_identification	Trammel net sampling_Plant II.csv	Dryad Digital Repository	doi:10.5061/dryad.7hf2j	https://doi.org/10.5061/dryad.7hf2j
II_B_Aug_07	Fish identification	II_B_Aug_07_identification	Trammel net sampling_Plant II.csv	Dryad Digital Repository	doi:10.5061/dryad.7hf2j	https://doi.org/10.5061/dryad.7hf2j
II_B_Nov_07	Fish identification	II_B_Nov_07_identification	Trammel net sampling_Plant II.csv	Dryad Digital Repository	doi:10.5061/dryad.7hf2j	https://doi.org/10.5061/dryad.7hf2j
II_B_Mar_08	Fish identification	II_B_Mar_08_identification	Trammel net sampling_Plant II.csv	Dryad Digital Repository	doi:10.5061/dryad.7hf2j	https://doi.org/10.5061/dryad.7hf2j
II_B_May_08	Fish identification	II_B_May_08_identification	Trammel net sampling_Plant II.csv	Dryad Digital Repository	doi:10.5061/dryad.7hf2j	https://doi.org/10.5061/dryad.7hf2j
II_B_Aug_08	Fish identification	II_B_Aug_08_identification	Trammel net sampling_Plant II.csv	Dryad Digital Repository	doi:10.5061/dryad.7hf2j	https://doi.org/10.5061/dryad.7hf2j
II_B_Oct_08	Fish identification	II_B_Oct_08_identification	Trammel net sampling_Plant II.csv	Dryad Digital Repository	doi:10.5061/dryad.7hf2j	https://doi.org/10.5061/dryad.7hf2j
II_B_Feb_09	Fish identification	II_B_Feb_09_identification	Trammel net sampling_Plant II.csv	Dryad Digital Repository	doi:10.5061/dryad.7hf2j	https://doi.org/10.5061/dryad.7hf2j
II_B_May_09	Fish identification	II_B_May_09_identification	Trammel net sampling_Plant II.csv	Dryad Digital Repository	doi:10.5061/dryad.7hf2j	https://doi.org/10.5061/dryad.7hf2j
II_B_Jul_09	Fish identification	II_B_Jul_09_identification	Trammel net sampling_Plant II.csv	Dryad Digital Repository	doi:10.5061/dryad.7hf2j	https://doi.org/10.5061/dryad.7hf2j
II_B_Oct_09	Fish identification	II_B_Oct_09_identification	Trammel net sampling_Plant II.csv	Dryad Digital Repository	doi:10.5061/dryad.7hf2j	https://doi.org/10.5061/dryad.7hf2j
II_B_Feb_10	Fish identification	II_B_Feb_10_identification	Trammel net sampling_Plant II.csv	Dryad Digital Repository	doi:10.5061/dryad.7hf2j	https://doi.org/10.5061/dryad.7hf2j
II_B_Apr_10	Fish identification	II_B_Apr_10_identification	Trammel net sampling_Plant II.csv	Dryad Digital Repository	doi:10.5061/dryad.7hf2j	https://doi.org/10.5061/dryad.7hf2j
II_B_Jul_10	Fish identification	II_B_Jul_10_identification	Trammel net sampling_Plant II.csv	Dryad Digital Repository	doi:10.5061/dryad.7hf2j	https://doi.org/10.5061/dryad.7hf2j
II_B_Oct_10	Fish identification	II_B_Oct_10_identification	Trammel net sampling_Plant II.csv	Dryad Digital Repository	doi:10.5061/dryad.7hf2j	https://doi.org/10.5061/dryad.7hf2j
II_B_Feb_11	Fish identification	II_B_Feb_11_identification	Trammel net sampling_Plant II.csv	Dryad Digital Repository	doi:10.5061/dryad.7hf2j	https://doi.org/10.5061/dryad.7hf2j
II_B_Apr_11	Fish identification	II_B_Apr_11_identification	Trammel net sampling_Plant II.csv	Dryad Digital Repository	doi:10.5061/dryad.7hf2j	https://doi.org/10.5061/dryad.7hf2j
II_B_Aug_11	Fish identification	II_B_Aug_11_identification	Trammel net sampling_Plant II.csv	Dryad Digital Repository	doi:10.5061/dryad.7hf2j	https://doi.org/10.5061/dryad.7hf2j
II_B_Oct_11	Fish identification	II_B_Oct_11_identification	Trammel net sampling_Plant II.csv	Dryad Digital Repository	doi:10.5061/dryad.7hf2j	https://doi.org/10.5061/dryad.7hf2j
II_B_Feb_12	Fish identification	II_B_Feb_12_identification	Trammel net sampling_Plant II.csv	Dryad Digital Repository	doi:10.5061/dryad.7hf2j	https://doi.org/10.5061/dryad.7hf2j
II_B_Apr_12	Fish identification	II_B_Apr_12_identification	Trammel net sampling_Plant II.csv	Dryad Digital Repository	doi:10.5061/dryad.7hf2j	https://doi.org/10.5061/dryad.7hf2j
II_B_Jul_12	Fish identification	II_B_Jul_12_identification	Trammel net sampling_Plant II.csv	Dryad Digital Repository	doi:10.5061/dryad.7hf2j	https://doi.org/10.5061/dryad.7hf2j
II_B_Oct_12	Fish identification	II_B_Oct_12_identification	Trammel net sampling_Plant II.csv	Dryad Digital Repository	doi:10.5061/dryad.7hf2j	https://doi.org/10.5061/dryad.7hf2j
II_B_Jan_13	Fish identification	II_B_Jan_13_identification	Trammel net sampling_Plant II.csv	Dryad Digital Repository	doi:10.5061/dryad.7hf2j	https://doi.org/10.5061/dryad.7hf2j
II_B_Apr_13	Fish identification	II_B_Apr_13_identification	Trammel net sampling_Plant II.csv	Dryad Digital Repository	doi:10.5061/dryad.7hf2j	https://doi.org/10.5061/dryad.7hf2j
II_B_Jul_13	Fish identification	II_B_Jul_13_identification	Trammel net sampling_Plant II.csv	Dryad Digital Repository	doi:10.5061/dryad.7hf2j	https://doi.org/10.5061/dryad.7hf2j
II_B_Oct_13	Fish identification	II_B_Oct_13_identification	Trammel net sampling_Plant II.csv	Dryad Digital Repository	doi:10.5061/dryad.7hf2j	https://doi.org/10.5061/dryad.7hf2j
II_B_Jan_14	Fish identification	II_B_Jan_14_identification	Trammel net sampling_Plant II.csv	Dryad Digital Repository	doi:10.5061/dryad.7hf2j	https://doi.org/10.5061/dryad.7hf2j
II_B_Apr_14	Fish identification	II_B_Apr_14_identification	Trammel net sampling_Plant II.csv	Dryad Digital Repository	doi:10.5061/dryad.7hf2j	https://doi.org/10.5061/dryad.7hf2j
II_B_Aug_14	Fish identification	II_B_Aug_14_identification	Trammel net sampling_Plant II.csv	Dryad Digital Repository	doi:10.5061/dryad.7hf2j	https://doi.org/10.5061/dryad.7hf2j
II_B_Oct_14	Fish identification	II_B_Oct_14_identification	Trammel net sampling_Plant II.csv	Dryad Digital Repository	doi:10.5061/dryad.7hf2j	https://doi.org/10.5061/dryad.7hf2j
II_B_Feb_15	Fish identification	II_B_Feb_15_identification	Trammel net sampling_Plant II.csv	Dryad Digital Repository	doi:10.5061/dryad.7hf2j	https://doi.org/10.5061/dryad.7hf2j
II_B_Apr_15	Fish identification	II_B_Apr_15_identification	Trammel net sampling_Plant II.csv	Dryad Digital Repository	doi:10.5061/dryad.7hf2j	https://doi.org/10.5061/dryad.7hf2j
II_B_Jul_15	Fish identification	II_B_Jul_15_identification	Trammel net sampling_Plant II.csv	Dryad Digital Repository	doi:10.5061/dryad.7hf2j	https://doi.org/10.5061/dryad.7hf2j
II_B_Oct_15	Fish identification	II_B_Oct_15_identification	Trammel net sampling_Plant II.csv	Dryad Digital Repository	doi:10.5061/dryad.7hf2j	https://doi.org/10.5061/dryad.7hf2j
II_B_Feb_16	Fish identification	II_B_Feb_16_identification	Trammel net sampling_Plant II.csv	Dryad Digital Repository	doi:10.5061/dryad.7hf2j	https://doi.org/10.5061/dryad.7hf2j
II_B_May_16	Fish identification	II_B_May_16_identification	Trammel net sampling_Plant II.csv	Dryad Digital Repository	doi:10.5061/dryad.7hf2j	https://doi.org/10.5061/dryad.7hf2j
II_B_Aug_16	Fish identification	II_B_Aug_16_identification	Trammel net sampling_Plant II.csv	Dryad Digital Repository	doi:10.5061/dryad.7hf2j	https://doi.org/10.5061/dryad.7hf2j
II_B_Oct_16	Fish identification	II_B_Oct_16_identification	Trammel net sampling_Plant II.csv	Dryad Digital Repository	doi:10.5061/dryad.7hf2j	https://doi.org/10.5061/dryad.7hf2j
II_B_Mar_17	Fish identification	II_B_Mar_17_identification	Trammel net sampling_Plant II.csv	Dryad Digital Repository	doi:10.5061/dryad.7hf2j	https://doi.org/10.5061/dryad.7hf2j
II_B_Jun_17	Fish identification	II_B_Jun_17_identification	Trammel net sampling_Plant II.csv	Dryad Digital Repository	doi:10.5061/dryad.7hf2j	https://doi.org/10.5061/dryad.7hf2j
I_a_Jan_00	Fish identification	I_a_Jan_00_identification	Underwater census_Plant I.csv	Dryad Digital Repository	doi:10.5061/dryad.7hf2j	https://doi.org/10.5061/dryad.7hf2j
I_a_Jun_00	Fish identification	I_a_Jun_00_identification	Underwater census_Plant I.csv	Dryad Digital Repository	doi:10.5061/dryad.7hf2j	https://doi.org/10.5061/dryad.7hf2j
I_a_Aug_00	Fish identification	I_a_Aug_00_identification	Underwater census_Plant I.csv	Dryad Digital Repository	doi:10.5061/dryad.7hf2j	https://doi.org/10.5061/dryad.7hf2j
I_a_Sep_00	Fish identification	I_a_Sep_00_identification	Underwater census_Plant I.csv	Dryad Digital Repository	doi:10.5061/dryad.7hf2j	https://doi.org/10.5061/dryad.7hf2j
I_a_Mar_01	Fish identification	I_a_Mar_01_identification	Underwater census_Plant I.csv	Dryad Digital Repository	doi:10.5061/dryad.7hf2j	https://doi.org/10.5061/dryad.7hf2j
I_a_Jun_01	Fish identification	I_a_Jun_01_identification	Underwater census_Plant I.csv	Dryad Digital Repository	doi:10.5061/dryad.7hf2j	https://doi.org/10.5061/dryad.7hf2j
I_a_Aug_01	Fish identification	I_a_Aug_01_identification	Underwater census_Plant I.csv	Dryad Digital Repository	doi:10.5061/dryad.7hf2j	https://doi.org/10.5061/dryad.7hf2j
I_a_Nov_01	Fish identification	I_a_Nov_01_identification	Underwater census_Plant I.csv	Dryad Digital Repository	doi:10.5061/dryad.7hf2j	https://doi.org/10.5061/dryad.7hf2j
I_a_Mar_02	Fish identification	I_a_Mar_02_identification	Underwater census_Plant I.csv	Dryad Digital Repository	doi:10.5061/dryad.7hf2j	https://doi.org/10.5061/dryad.7hf2j
I_a_Jun_02	Fish identification	I_a_Jun_02_identification	Underwater census_Plant I.csv	Dryad Digital Repository	doi:10.5061/dryad.7hf2j	https://doi.org/10.5061/dryad.7hf2j
I_a_Aug_02	Fish identification	I_a_Aug_02_identification	Underwater census_Plant I.csv	Dryad Digital Repository	doi:10.5061/dryad.7hf2j	https://doi.org/10.5061/dryad.7hf2j
I_a_Oct_02	Fish identification	I_a_Oct_02_identification	Underwater census_Plant I.csv	Dryad Digital Repository	doi:10.5061/dryad.7hf2j	https://doi.org/10.5061/dryad.7hf2j
I_a_Jun_03	Fish identification	I_a_Jun_03_identification	Underwater census_Plant I.csv	Dryad Digital Repository	doi:10.5061/dryad.7hf2j	https://doi.org/10.5061/dryad.7hf2j
I_a_Jul_03	Fish identification	I_a_Jul_03_identification	Underwater census_Plant I.csv	Dryad Digital Repository	doi:10.5061/dryad.7hf2j	https://doi.org/10.5061/dryad.7hf2j
I_a_Aug_03	Fish identification	I_a_Aug_03_identification	Underwater census_Plant I.csv	Dryad Digital Repository	doi:10.5061/dryad.7hf2j	https://doi.org/10.5061/dryad.7hf2j
I_a_Sep_03	Fish identification	I_a_Sep_03_identification	Underwater census_Plant I.csv	Dryad Digital Repository	doi:10.5061/dryad.7hf2j	https://doi.org/10.5061/dryad.7hf2j
I_a_May_04	Fish identification	I_a_May_04_identification	Underwater census_Plant I.csv	Dryad Digital Repository	doi:10.5061/dryad.7hf2j	https://doi.org/10.5061/dryad.7hf2j
I_a_Jun_04	Fish identification	I_a_Jun_04_identification	Underwater census_Plant I.csv	Dryad Digital Repository	doi:10.5061/dryad.7hf2j	https://doi.org/10.5061/dryad.7hf2j
I_a_Jul_04	Fish identification	I_a_Jul_04_identification	Underwater census_Plant I.csv	Dryad Digital Repository	doi:10.5061/dryad.7hf2j	https://doi.org/10.5061/dryad.7hf2j
I_a_Aug_04	Fish identification	I_a_Aug_04_identification	Underwater census_Plant I.csv	Dryad Digital Repository	doi:10.5061/dryad.7hf2j	https://doi.org/10.5061/dryad.7hf2j
I_a_Jun_05	Fish identification	I_a_Jun_05_identification	Underwater census_Plant I.csv	Dryad Digital Repository	doi:10.5061/dryad.7hf2j	https://doi.org/10.5061/dryad.7hf2j
I_a_Jul_05	Fish identification	I_a_Jul_05_identification	Underwater census_Plant I.csv	Dryad Digital Repository	doi:10.5061/dryad.7hf2j	https://doi.org/10.5061/dryad.7hf2j
I_a_Aug_05	Fish identification	I_a_Aug_05_identification	Underwater census_Plant I.csv	Dryad Digital Repository	doi:10.5061/dryad.7hf2j	https://doi.org/10.5061/dryad.7hf2j
I_a_Sep_05	Fish identification	I_a_Sep_05_identification	Underwater census_Plant I.csv	Dryad Digital Repository	doi:10.5061/dryad.7hf2j	https://doi.org/10.5061/dryad.7hf2j
I_a_Apr_06	Fish identification	I_a_Apr_06_identification	Underwater census_Plant I.csv	Dryad Digital Repository	doi:10.5061/dryad.7hf2j	https://doi.org/10.5061/dryad.7hf2j
I_a_May_06	Fish identification	I_a_May_06_identification	Underwater census_Plant I.csv	Dryad Digital Repository	doi:10.5061/dryad.7hf2j	https://doi.org/10.5061/dryad.7hf2j
I_a_Jul_06	Fish identification	I_a_Jul_06_identification	Underwater census_Plant I.csv	Dryad Digital Repository	doi:10.5061/dryad.7hf2j	https://doi.org/10.5061/dryad.7hf2j
I_a_Jul1_06	Fish identification	I_a_Jul1_06_identification	Underwater census_Plant I.csv	Dryad Digital Repository	doi:10.5061/dryad.7hf2j	https://doi.org/10.5061/dryad.7hf2j
I_a_Apr_07	Fish identification	I_a_Apr_07_identification	Underwater census_Plant I.csv	Dryad Digital Repository	doi:10.5061/dryad.7hf2j	https://doi.org/10.5061/dryad.7hf2j
I_a_May_07	Fish identification	I_a_May_07_identification	Underwater census_Plant I.csv	Dryad Digital Repository	doi:10.5061/dryad.7hf2j	https://doi.org/10.5061/dryad.7hf2j
I_a_Jul_07	Fish identification	I_a_Jul_07_identification	Underwater census_Plant I.csv	Dryad Digital Repository	doi:10.5061/dryad.7hf2j	https://doi.org/10.5061/dryad.7hf2j
I_a_Aug_07	Fish identification	I_a_Aug_07_identification	Underwater census_Plant I.csv	Dryad Digital Repository	doi:10.5061/dryad.7hf2j	https://doi.org/10.5061/dryad.7hf2j
I_a_Apr_08	Fish identification	I_a_Apr_08_identification	Underwater census_Plant I.csv	Dryad Digital Repository	doi:10.5061/dryad.7hf2j	https://doi.org/10.5061/dryad.7hf2j
I_a_May_08	Fish identification	I_a_May_08_identification	Underwater census_Plant I.csv	Dryad Digital Repository	doi:10.5061/dryad.7hf2j	https://doi.org/10.5061/dryad.7hf2j
I_a_Jul_08	Fish identification	I_a_Jul_08_identification	Underwater census_Plant I.csv	Dryad Digital Repository	doi:10.5061/dryad.7hf2j	https://doi.org/10.5061/dryad.7hf2j
I_a_Oct_08	Fish identification	I_a_Oct_08_identification	Underwater census_Plant I.csv	Dryad Digital Repository	doi:10.5061/dryad.7hf2j	https://doi.org/10.5061/dryad.7hf2j
I_a_May_09	Fish identification	I_a_May_09_identification	Underwater census_Plant I.csv	Dryad Digital Repository	doi:10.5061/dryad.7hf2j	https://doi.org/10.5061/dryad.7hf2j
I_a_Jun_09	Fish identification	I_a_Jun_09_identification	Underwater census_Plant I.csv	Dryad Digital Repository	doi:10.5061/dryad.7hf2j	https://doi.org/10.5061/dryad.7hf2j
I_a_Aug_09	Fish identification	I_a_Aug_09_identification	Underwater census_Plant I.csv	Dryad Digital Repository	doi:10.5061/dryad.7hf2j	https://doi.org/10.5061/dryad.7hf2j
I_a_Nov_09	Fish identification	I_a_Nov_09_identification	Underwater census_Plant I.csv	Dryad Digital Repository	doi:10.5061/dryad.7hf2j	https://doi.org/10.5061/dryad.7hf2j
I_a_May_10	Fish identification	I_a_May_10_identification	Underwater census_Plant I.csv	Dryad Digital Repository	doi:10.5061/dryad.7hf2j	https://doi.org/10.5061/dryad.7hf2j
I_a_Jun_10	Fish identification	I_a_Jun_10_identification	Underwater census_Plant I.csv	Dryad Digital Repository	doi:10.5061/dryad.7hf2j	https://doi.org/10.5061/dryad.7hf2j
I_a_Jul_10	Fish identification	I_a_Jul_10_identification	Underwater census_Plant I.csv	Dryad Digital Repository	doi:10.5061/dryad.7hf2j	https://doi.org/10.5061/dryad.7hf2j
I_a_Sep_10	Fish identification	I_a_Sep_10_identification	Underwater census_Plant I.csv	Dryad Digital Repository	doi:10.5061/dryad.7hf2j	https://doi.org/10.5061/dryad.7hf2j
I_a_May_11	Fish identification	I_a_May_11_identification	Underwater census_Plant I.csv	Dryad Digital Repository	doi:10.5061/dryad.7hf2j	https://doi.org/10.5061/dryad.7hf2j
I_a_Jun_11	Fish identification	I_a_Jun_11_identification	Underwater census_Plant I.csv	Dryad Digital Repository	doi:10.5061/dryad.7hf2j	https://doi.org/10.5061/dryad.7hf2j
I_a_Jul_11	Fish identification	I_a_Jul_11_identification	Underwater census_Plant I.csv	Dryad Digital Repository	doi:10.5061/dryad.7hf2j	https://doi.org/10.5061/dryad.7hf2j
I_a_Oct_11	Fish identification	I_a_Oct_11_identification	Underwater census_Plant I.csv	Dryad Digital Repository	doi:10.5061/dryad.7hf2j	https://doi.org/10.5061/dryad.7hf2j
I_a_Apr_12	Fish identification	I_a_Apr_12_identification	Underwater census_Plant I.csv	Dryad Digital Repository	doi:10.5061/dryad.7hf2j	https://doi.org/10.5061/dryad.7hf2j
I_a_Jun_12	Fish identification	I_a_Jun_12_identification	Underwater census_Plant I.csv	Dryad Digital Repository	doi:10.5061/dryad.7hf2j	https://doi.org/10.5061/dryad.7hf2j
I_a_Aug_12	Fish identification	I_a_Aug_12_identification	Underwater census_Plant I.csv	Dryad Digital Repository	doi:10.5061/dryad.7hf2j	https://doi.org/10.5061/dryad.7hf2j
I_a_Oct_12	Fish identification	I_a_Oct_12_identification	Underwater census_Plant I.csv	Dryad Digital Repository	doi:10.5061/dryad.7hf2j	https://doi.org/10.5061/dryad.7hf2j
I_a_Apr_13	Fish identification	I_a_Apr_13_identification	Underwater census_Plant I.csv	Dryad Digital Repository	doi:10.5061/dryad.7hf2j	https://doi.org/10.5061/dryad.7hf2j
I_a_Jun_13	Fish identification	I_a_Jun_13_identification	Underwater census_Plant I.csv	Dryad Digital Repository	doi:10.5061/dryad.7hf2j	https://doi.org/10.5061/dryad.7hf2j
I_a_Aug_13	Fish identification	I_a_Aug_13_identification	Underwater census_Plant I.csv	Dryad Digital Repository	doi:10.5061/dryad.7hf2j	https://doi.org/10.5061/dryad.7hf2j
I_a_Nov_13	Fish identification	I_a_Nov_13_identification	Underwater census_Plant I.csv	Dryad Digital Repository	doi:10.5061/dryad.7hf2j	https://doi.org/10.5061/dryad.7hf2j
I_a_May_14	Fish identification	I_a_May_14_identification	Underwater census_Plant I.csv	Dryad Digital Repository	doi:10.5061/dryad.7hf2j	https://doi.org/10.5061/dryad.7hf2j
I_a_Jun_14	Fish identification	I_a_Jun_14_identification	Underwater census_Plant I.csv	Dryad Digital Repository	doi:10.5061/dryad.7hf2j	https://doi.org/10.5061/dryad.7hf2j
I_a_Aug_14	Fish identification	I_a_Aug_14_identification	Underwater census_Plant I.csv	Dryad Digital Repository	doi:10.5061/dryad.7hf2j	https://doi.org/10.5061/dryad.7hf2j
I_a_Oct_14	Fish identification	I_a_Oct_14_identification	Underwater census_Plant I.csv	Dryad Digital Repository	doi:10.5061/dryad.7hf2j	https://doi.org/10.5061/dryad.7hf2j
I_a_Apr_15	Fish identification	I_a_Apr_15_identification	Underwater census_Plant I.csv	Dryad Digital Repository	doi:10.5061/dryad.7hf2j	https://doi.org/10.5061/dryad.7hf2j
I_a_Jun_15	Fish identification	I_a_Jun_15_identification	Underwater census_Plant I.csv	Dryad Digital Repository	doi:10.5061/dryad.7hf2j	https://doi.org/10.5061/dryad.7hf2j
I_a_Aug_15	Fish identification	I_a_Aug_15_identification	Underwater census_Plant I.csv	Dryad Digital Repository	doi:10.5061/dryad.7hf2j	https://doi.org/10.5061/dryad.7hf2j
I_a_Nov_15	Fish identification	I_a_Nov_15_identification	Underwater census_Plant I.csv	Dryad Digital Repository	doi:10.5061/dryad.7hf2j	https://doi.org/10.5061/dryad.7hf2j
I_a_Apr_16	Fish identification	I_a_Apr_16_identification	Underwater census_Plant I.csv	Dryad Digital Repository	doi:10.5061/dryad.7hf2j	https://doi.org/10.5061/dryad.7hf2j
I_a_Jun_16	Fish identification	I_a_Jun_16_identification	Underwater census_Plant I.csv	Dryad Digital Repository	doi:10.5061/dryad.7hf2j	https://doi.org/10.5061/dryad.7hf2j
I_a_Aug_16	Fish identification	I_a_Aug_16_identification	Underwater census_Plant I.csv	Dryad Digital Repository	doi:10.5061/dryad.7hf2j	https://doi.org/10.5061/dryad.7hf2j
I_a_Oct_16	Fish identification	I_a_Oct_16_identification	Underwater census_Plant I.csv	Dryad Digital Repository	doi:10.5061/dryad.7hf2j	https://doi.org/10.5061/dryad.7hf2j
I_a_Apr_17	Fish identification	I_a_Apr_17_identification	Underwater census_Plant I.csv	Dryad Digital Repository	doi:10.5061/dryad.7hf2j	https://doi.org/10.5061/dryad.7hf2j
I_a_Jun_17	Fish identification	I_a_Jun_17_identification	Underwater census_Plant I.csv	Dryad Digital Repository	doi:10.5061/dryad.7hf2j	https://doi.org/10.5061/dryad.7hf2j
I_b_Apr_07	Fish identification	I_b_Apr_07_identification	Underwater census_Plant I.csv	Dryad Digital Repository	doi:10.5061/dryad.7hf2j	https://doi.org/10.5061/dryad.7hf2j
I_b_May_07	Fish identification	I_b_May_07_identification	Underwater census_Plant I.csv	Dryad Digital Repository	doi:10.5061/dryad.7hf2j	https://doi.org/10.5061/dryad.7hf2j
I_b_Jul_07	Fish identification	I_b_Jul_07_identification	Underwater census_Plant I.csv	Dryad Digital Repository	doi:10.5061/dryad.7hf2j	https://doi.org/10.5061/dryad.7hf2j
I_b_Aug_07	Fish identification	I_b_Aug_07_identification	Underwater census_Plant I.csv	Dryad Digital Repository	doi:10.5061/dryad.7hf2j	https://doi.org/10.5061/dryad.7hf2j
I_b_Apr_08	Fish identification	I_b_Apr_08_identification	Underwater census_Plant I.csv	Dryad Digital Repository	doi:10.5061/dryad.7hf2j	https://doi.org/10.5061/dryad.7hf2j
I_b_May_08	Fish identification	I_b_May_08_identification	Underwater census_Plant I.csv	Dryad Digital Repository	doi:10.5061/dryad.7hf2j	https://doi.org/10.5061/dryad.7hf2j
I_b_Jul_08	Fish identification	I_b_Jul_08_identification	Underwater census_Plant I.csv	Dryad Digital Repository	doi:10.5061/dryad.7hf2j	https://doi.org/10.5061/dryad.7hf2j
I_b_Oct_08	Fish identification	I_b_Oct_08_identification	Underwater census_Plant I.csv	Dryad Digital Repository	doi:10.5061/dryad.7hf2j	https://doi.org/10.5061/dryad.7hf2j
I_b_May_09	Fish identification	I_b_May_09_identification	Underwater census_Plant I.csv	Dryad Digital Repository	doi:10.5061/dryad.7hf2j	https://doi.org/10.5061/dryad.7hf2j
I_b_Jun_09	Fish identification	I_b_Jun_09_identification	Underwater census_Plant I.csv	Dryad Digital Repository	doi:10.5061/dryad.7hf2j	https://doi.org/10.5061/dryad.7hf2j
I_b_Aug_09	Fish identification	I_b_Aug_09_identification	Underwater census_Plant I.csv	Dryad Digital Repository	doi:10.5061/dryad.7hf2j	https://doi.org/10.5061/dryad.7hf2j
I_b_Nov_09	Fish identification	I_b_Nov_09_identification	Underwater census_Plant I.csv	Dryad Digital Repository	doi:10.5061/dryad.7hf2j	https://doi.org/10.5061/dryad.7hf2j
I_b_May_10	Fish identification	I_b_May_10_identification	Underwater census_Plant I.csv	Dryad Digital Repository	doi:10.5061/dryad.7hf2j	https://doi.org/10.5061/dryad.7hf2j
I_b_Jun_10	Fish identification	I_b_Jun_10_identification	Underwater census_Plant I.csv	Dryad Digital Repository	doi:10.5061/dryad.7hf2j	https://doi.org/10.5061/dryad.7hf2j
I_b_Jul_10	Fish identification	I_b_Jul_10_identification	Underwater census_Plant I.csv	Dryad Digital Repository	doi:10.5061/dryad.7hf2j	https://doi.org/10.5061/dryad.7hf2j
I_b_Sep_10	Fish identification	I_b_Sep_10_identification	Underwater census_Plant I.csv	Dryad Digital Repository	doi:10.5061/dryad.7hf2j	https://doi.org/10.5061/dryad.7hf2j
I_b_May_11	Fish identification	I_b_May_11_identification	Underwater census_Plant I.csv	Dryad Digital Repository	doi:10.5061/dryad.7hf2j	https://doi.org/10.5061/dryad.7hf2j
I_b_Jun_11	Fish identification	I_b_Jun_11_identification	Underwater census_Plant I.csv	Dryad Digital Repository	doi:10.5061/dryad.7hf2j	https://doi.org/10.5061/dryad.7hf2j
I_b_Jul_11	Fish identification	I_b_Jul_11_identification	Underwater census_Plant I.csv	Dryad Digital Repository	doi:10.5061/dryad.7hf2j	https://doi.org/10.5061/dryad.7hf2j
I_b_Oct_11	Fish identification	I_b_Oct_11_identification	Underwater census_Plant I.csv	Dryad Digital Repository	doi:10.5061/dryad.7hf2j	https://doi.org/10.5061/dryad.7hf2j
I_b_Apr_12	Fish identification	I_b_Apr_12_identification	Underwater census_Plant I.csv	Dryad Digital Repository	doi:10.5061/dryad.7hf2j	https://doi.org/10.5061/dryad.7hf2j
I_b_Jun_12	Fish identification	I_b_Jun_12_identification	Underwater census_Plant I.csv	Dryad Digital Repository	doi:10.5061/dryad.7hf2j	https://doi.org/10.5061/dryad.7hf2j
I_b_Aug_12	Fish identification	I_b_Aug_12_identification	Underwater census_Plant I.csv	Dryad Digital Repository	doi:10.5061/dryad.7hf2j	https://doi.org/10.5061/dryad.7hf2j
I_b_Oct_12	Fish identification	I_b_Oct_12_identification	Underwater census_Plant I.csv	Dryad Digital Repository	doi:10.5061/dryad.7hf2j	https://doi.org/10.5061/dryad.7hf2j
I_b_Apr_13	Fish identification	I_b_Apr_13_identification	Underwater census_Plant I.csv	Dryad Digital Repository	doi:10.5061/dryad.7hf2j	https://doi.org/10.5061/dryad.7hf2j
I_b_Jun_13	Fish identification	I_b_Jun_13_identification	Underwater census_Plant I.csv	Dryad Digital Repository	doi:10.5061/dryad.7hf2j	https://doi.org/10.5061/dryad.7hf2j
I_b_Aug_13	Fish identification	I_b_Aug_13_identification	Underwater census_Plant I.csv	Dryad Digital Repository	doi:10.5061/dryad.7hf2j	https://doi.org/10.5061/dryad.7hf2j
I_b_Nov_13	Fish identification	I_b_Nov_13_identification	Underwater census_Plant I.csv	Dryad Digital Repository	doi:10.5061/dryad.7hf2j	https://doi.org/10.5061/dryad.7hf2j
I_b_May_12	Fish identification	I_b_May_12_identification	Underwater census_Plant I.csv	Dryad Digital Repository	doi:10.5061/dryad.7hf2j	https://doi.org/10.5061/dryad.7hf2j
I_b_Jun_12	Fish identification	I_b_Jun_12_identification	Underwater census_Plant I.csv	Dryad Digital Repository	doi:10.5061/dryad.7hf2j	https://doi.org/10.5061/dryad.7hf2j
I_b_Aug_12	Fish identification	I_b_Aug_12_identification	Underwater census_Plant I.csv	Dryad Digital Repository	doi:10.5061/dryad.7hf2j	https://doi.org/10.5061/dryad.7hf2j
I_b_Oct_12	Fish identification	I_b_Oct_12_identification	Underwater census_Plant I.csv	Dryad Digital Repository	doi:10.5061/dryad.7hf2j	https://doi.org/10.5061/dryad.7hf2j
I_b_Apr_15	Fish identification	I_b_Apr_15_identification	Underwater census_Plant I.csv	Dryad Digital Repository	doi:10.5061/dryad.7hf2j	https://doi.org/10.5061/dryad.7hf2j
I_b_Jun_15	Fish identification	I_b_Jun_15_identification	Underwater census_Plant I.csv	Dryad Digital Repository	doi:10.5061/dryad.7hf2j	https://doi.org/10.5061/dryad.7hf2j
I_b_Aug_15	Fish identification	I_b_Aug_15_identification	Underwater census_Plant I.csv	Dryad Digital Repository	doi:10.5061/dryad.7hf2j	https://doi.org/10.5061/dryad.7hf2j
I_b_Nov_15	Fish identification	I_b_Nov_15_identification	Underwater census_Plant I.csv	Dryad Digital Repository	doi:10.5061/dryad.7hf2j	https://doi.org/10.5061/dryad.7hf2j
I_b_Apr_16	Fish identification	I_b_Apr_16_identification	Underwater census_Plant I.csv	Dryad Digital Repository	doi:10.5061/dryad.7hf2j	https://doi.org/10.5061/dryad.7hf2j
I_b_Jun_16	Fish identification	I_b_Jun_16_identification	Underwater census_Plant I.csv	Dryad Digital Repository	doi:10.5061/dryad.7hf2j	https://doi.org/10.5061/dryad.7hf2j
I_b_Aug_16	Fish identification	I_b_Aug_16_identification	Underwater census_Plant I.csv	Dryad Digital Repository	doi:10.5061/dryad.7hf2j	https://doi.org/10.5061/dryad.7hf2j
I_b_Oct_16	Fish identification	I_b_Oct_16_identification	Underwater census_Plant I.csv	Dryad Digital Repository	doi:10.5061/dryad.7hf2j	https://doi.org/10.5061/dryad.7hf2j
I_b_Apr_17	Fish identification	I_b_Apr_17_identification	Underwater census_Plant I.csv	Dryad Digital Repository	doi:10.5061/dryad.7hf2j	https://doi.org/10.5061/dryad.7hf2j
I_b_Jun_17	Fish identification	I_b_Jun_17_identification	Underwater census_Plant I.csv	Dryad Digital Repository	doi:10.5061/dryad.7hf2j	https://doi.org/10.5061/dryad.7hf2j
II_a_Jul_00	Fish identification	II_a_Jul_00_identification	Underwater census_Plant II.csv	Dryad Digital Repository	doi:10.5061/dryad.7hf2j	https://doi.org/10.5061/dryad.7hf2j
II_a_Sep_00	Fish identification	II_a_Sep_00_identification	Underwater census_Plant II.csv	Dryad Digital Repository	doi:10.5061/dryad.7hf2j	https://doi.org/10.5061/dryad.7hf2j
II_a_Mar_01	Fish identification	II_a_Mar_01_identification	Underwater census_Plant II.csv	Dryad Digital Repository	doi:10.5061/dryad.7hf2j	https://doi.org/10.5061/dryad.7hf2j
II_a_Jun_01	Fish identification	II_a_Jun_01_identification	Underwater census_Plant II.csv	Dryad Digital Repository	doi:10.5061/dryad.7hf2j	https://doi.org/10.5061/dryad.7hf2j
II_a_Jul_01	Fish identification	II_a_Jul_01_identification	Underwater census_Plant II.csv	Dryad Digital Repository	doi:10.5061/dryad.7hf2j	https://doi.org/10.5061/dryad.7hf2j
II_a_Nov_01	Fish identification	II_a_Nov_01_identification	Underwater census_Plant II.csv	Dryad Digital Repository	doi:10.5061/dryad.7hf2j	https://doi.org/10.5061/dryad.7hf2j
II_a_Mar_02	Fish identification	II_a_Mar_02_identification	Underwater census_Plant II.csv	Dryad Digital Repository	doi:10.5061/dryad.7hf2j	https://doi.org/10.5061/dryad.7hf2j
II_a_Jun_02	Fish identification	II_a_Jun_02_identification	Underwater census_Plant II.csv	Dryad Digital Repository	doi:10.5061/dryad.7hf2j	https://doi.org/10.5061/dryad.7hf2j
II_a_Aug_02	Fish identification	II_a_Aug_02_identification	Underwater census_Plant II.csv	Dryad Digital Repository	doi:10.5061/dryad.7hf2j	https://doi.org/10.5061/dryad.7hf2j
II_a_Nov_02	Fish identification	II_a_Nov_02_identification	Underwater census_Plant II.csv	Dryad Digital Repository	doi:10.5061/dryad.7hf2j	https://doi.org/10.5061/dryad.7hf2j
II_a_Apr_03	Fish identification	II_a_Apr_03_identification	Underwater census_Plant II.csv	Dryad Digital Repository	doi:10.5061/dryad.7hf2j	https://doi.org/10.5061/dryad.7hf2j
II_a_Jun_03	Fish identification	II_a_Jun_03_identification	Underwater census_Plant II.csv	Dryad Digital Repository	doi:10.5061/dryad.7hf2j	https://doi.org/10.5061/dryad.7hf2j
II_a_Jul_03	Fish identification	II_a_Jul_03_identification	Underwater census_Plant II.csv	Dryad Digital Repository	doi:10.5061/dryad.7hf2j	https://doi.org/10.5061/dryad.7hf2j
II_a_Aug_03	Fish identification	II_a_Aug_03_identification	Underwater census_Plant II.csv	Dryad Digital Repository	doi:10.5061/dryad.7hf2j	https://doi.org/10.5061/dryad.7hf2j
II_a_Jun_04	Fish identification	II_a_Jun_04_identification	Underwater census_Plant II.csv	Dryad Digital Repository	doi:10.5061/dryad.7hf2j	https://doi.org/10.5061/dryad.7hf2j
II_a_Jul_04	Fish identification	II_a_Jul_04_identification	Underwater census_Plant II.csv	Dryad Digital Repository	doi:10.5061/dryad.7hf2j	https://doi.org/10.5061/dryad.7hf2j
II_a_Aug_04	Fish identification	II_a_Aug_04_identification	Underwater census_Plant II.csv	Dryad Digital Repository	doi:10.5061/dryad.7hf2j	https://doi.org/10.5061/dryad.7hf2j
II_a_Sep_04	Fish identification	II_a_Sep_04_identification	Underwater census_Plant II.csv	Dryad Digital Repository	doi:10.5061/dryad.7hf2j	https://doi.org/10.5061/dryad.7hf2j
II_a_Jun_05	Fish identification	II_a_Jun_05_identification	Underwater census_Plant II.csv	Dryad Digital Repository	doi:10.5061/dryad.7hf2j	https://doi.org/10.5061/dryad.7hf2j
II_a_Jul_05	Fish identification	II_a_Jul_05_identification	Underwater census_Plant II.csv	Dryad Digital Repository	doi:10.5061/dryad.7hf2j	https://doi.org/10.5061/dryad.7hf2j
II_a_Aug_05	Fish identification	II_a_Aug_05_identification	Underwater census_Plant II.csv	Dryad Digital Repository	doi:10.5061/dryad.7hf2j	https://doi.org/10.5061/dryad.7hf2j
II_a_Nov_05	Fish identification	II_a_Nov_05_identification	Underwater census_Plant II.csv	Dryad Digital Repository	doi:10.5061/dryad.7hf2j	https://doi.org/10.5061/dryad.7hf2j
II_a_May_06	Fish identification	II_a_May_06_identification	Underwater census_Plant II.csv	Dryad Digital Repository	doi:10.5061/dryad.7hf2j	https://doi.org/10.5061/dryad.7hf2j
II_a_Jun_06	Fish identification	II_a_Jun_06_identification	Underwater census_Plant II.csv	Dryad Digital Repository	doi:10.5061/dryad.7hf2j	https://doi.org/10.5061/dryad.7hf2j
II_a_Jul_06	Fish identification	II_a_Jul_06_identification	Underwater census_Plant II.csv	Dryad Digital Repository	doi:10.5061/dryad.7hf2j	https://doi.org/10.5061/dryad.7hf2j
II_a_Aug_06	Fish identification	II_a_Aug_06_identification	Underwater census_Plant II.csv	Dryad Digital Repository	doi:10.5061/dryad.7hf2j	https://doi.org/10.5061/dryad.7hf2j
II_a_May_07	Fish identification	II_a_May_07_identification	Underwater census_Plant II.csv	Dryad Digital Repository	doi:10.5061/dryad.7hf2j	https://doi.org/10.5061/dryad.7hf2j
II_a_Jun_07	Fish identification	II_a_Jun_07_identification	Underwater census_Plant II.csv	Dryad Digital Repository	doi:10.5061/dryad.7hf2j	https://doi.org/10.5061/dryad.7hf2j
II_a_Jul_07	Fish identification	II_a_Jul_07_identification	Underwater census_Plant II.csv	Dryad Digital Repository	doi:10.5061/dryad.7hf2j	https://doi.org/10.5061/dryad.7hf2j
II_a_Oct_07	Fish identification	II_a_Oct_07_identification	Underwater census_Plant II.csv	Dryad Digital Repository	doi:10.5061/dryad.7hf2j	https://doi.org/10.5061/dryad.7hf2j
II_a_May_08	Fish identification	II_a_May_08_identification	Underwater census_Plant II.csv	Dryad Digital Repository	doi:10.5061/dryad.7hf2j	https://doi.org/10.5061/dryad.7hf2j
II_a_Jun_08	Fish identification	II_a_Jun_08_identification	Underwater census_Plant II.csv	Dryad Digital Repository	doi:10.5061/dryad.7hf2j	https://doi.org/10.5061/dryad.7hf2j
II_a_Jul_08	Fish identification	II_a_Jul_08_identification	Underwater census_Plant II.csv	Dryad Digital Repository	doi:10.5061/dryad.7hf2j	https://doi.org/10.5061/dryad.7hf2j
II_a_Oct_08	Fish identification	II_a_Oct_08_identification	Underwater census_Plant II.csv	Dryad Digital Repository	doi:10.5061/dryad.7hf2j	https://doi.org/10.5061/dryad.7hf2j
II_a_May_09	Fish identification	II_a_May_09_identification	Underwater census_Plant II.csv	Dryad Digital Repository	doi:10.5061/dryad.7hf2j	https://doi.org/10.5061/dryad.7hf2j
II_a_Jun_09	Fish identification	II_a_Jun_09_identification	Underwater census_Plant II.csv	Dryad Digital Repository	doi:10.5061/dryad.7hf2j	https://doi.org/10.5061/dryad.7hf2j
II_a_Aug_09	Fish identification	II_a_Aug_09_identification	Underwater census_Plant II.csv	Dryad Digital Repository	doi:10.5061/dryad.7hf2j	https://doi.org/10.5061/dryad.7hf2j
II_a_Nov_09	Fish identification	II_a_Nov_09_identification	Underwater census_Plant II.csv	Dryad Digital Repository	doi:10.5061/dryad.7hf2j	https://doi.org/10.5061/dryad.7hf2j
II_a_May_10	Fish identification	II_a_May_10_identification	Underwater census_Plant II.csv	Dryad Digital Repository	doi:10.5061/dryad.7hf2j	https://doi.org/10.5061/dryad.7hf2j
II_a_Jun_10	Fish identification	II_a_Jun_10_identification	Underwater census_Plant II.csv	Dryad Digital Repository	doi:10.5061/dryad.7hf2j	https://doi.org/10.5061/dryad.7hf2j
II_a_Aug_10	Fish identification	II_a_Aug_10_identification	Underwater census_Plant II.csv	Dryad Digital Repository	doi:10.5061/dryad.7hf2j	https://doi.org/10.5061/dryad.7hf2j
II_a_Oct_10	Fish identification	II_a_Oct_10_identification	Underwater census_Plant II.csv	Dryad Digital Repository	doi:10.5061/dryad.7hf2j	https://doi.org/10.5061/dryad.7hf2j
II_a_Apr_11	Fish identification	II_a_Apr_11_identification	Underwater census_Plant II.csv	Dryad Digital Repository	doi:10.5061/dryad.7hf2j	https://doi.org/10.5061/dryad.7hf2j
II_a_Jun_11	Fish identification	II_a_Jun_11_identification	Underwater census_Plant II.csv	Dryad Digital Repository	doi:10.5061/dryad.7hf2j	https://doi.org/10.5061/dryad.7hf2j
II_a_Aug_11	Fish identification	II_a_Aug_11_identification	Underwater census_Plant II.csv	Dryad Digital Repository	doi:10.5061/dryad.7hf2j	https://doi.org/10.5061/dryad.7hf2j
II_a_Oct_11	Fish identification	II_a_Oct_11_identification	Underwater census_Plant II.csv	Dryad Digital Repository	doi:10.5061/dryad.7hf2j	https://doi.org/10.5061/dryad.7hf2j
II_a_Apr_12	Fish identification	II_a_Apr_12_identification	Underwater census_Plant II.csv	Dryad Digital Repository	doi:10.5061/dryad.7hf2j	https://doi.org/10.5061/dryad.7hf2j
II_a_Jun_12	Fish identification	II_a_Jun_12_identification	Underwater census_Plant II.csv	Dryad Digital Repository	doi:10.5061/dryad.7hf2j	https://doi.org/10.5061/dryad.7hf2j
II_a_Aug_12	Fish identification	II_a_Aug_12_identification	Underwater census_Plant II.csv	Dryad Digital Repository	doi:10.5061/dryad.7hf2j	https://doi.org/10.5061/dryad.7hf2j
II_a_Oct_12	Fish identification	II_a_Oct_12_identification	Underwater census_Plant II.csv	Dryad Digital Repository	doi:10.5061/dryad.7hf2j	https://doi.org/10.5061/dryad.7hf2j
II_a_Apr_13	Fish identification	II_a_Apr_13_identification	Underwater census_Plant II.csv	Dryad Digital Repository	doi:10.5061/dryad.7hf2j	https://doi.org/10.5061/dryad.7hf2j
II_a_Jun_13	Fish identification	II_a_Jun_13_identification	Underwater census_Plant II.csv	Dryad Digital Repository	doi:10.5061/dryad.7hf2j	https://doi.org/10.5061/dryad.7hf2j
II_a_Aug_13	Fish identification	II_a_Aug_13_identification	Underwater census_Plant II.csv	Dryad Digital Repository	doi:10.5061/dryad.7hf2j	https://doi.org/10.5061/dryad.7hf2j
II_a_Nov_13	Fish identification	II_a_Nov_13_identification	Underwater census_Plant II.csv	Dryad Digital Repository	doi:10.5061/dryad.7hf2j	https://doi.org/10.5061/dryad.7hf2j
II_a_May_14	Fish identification	II_a_May_14_identification	Underwater census_Plant II.csv	Dryad Digital Repository	doi:10.5061/dryad.7hf2j	https://doi.org/10.5061/dryad.7hf2j
II_a_Jun_14	Fish identification	II_a_Jun_14_identification	Underwater census_Plant II.csv	Dryad Digital Repository	doi:10.5061/dryad.7hf2j	https://doi.org/10.5061/dryad.7hf2j
II_a_Aug_14	Fish identification	II_a_Aug_14_identification	Underwater census_Plant II.csv	Dryad Digital Repository	doi:10.5061/dryad.7hf2j	https://doi.org/10.5061/dryad.7hf2j
II_a_Oct_14	Fish identification	II_a_Oct_14_identification	Underwater census_Plant II.csv	Dryad Digital Repository	doi:10.5061/dryad.7hf2j	https://doi.org/10.5061/dryad.7hf2j
II_a_May_15	Fish identification	II_a_May_15_identification	Underwater census_Plant II.csv	Dryad Digital Repository	doi:10.5061/dryad.7hf2j	https://doi.org/10.5061/dryad.7hf2j
II_a_Jun_15	Fish identification	II_a_Jun_15_identification	Underwater census_Plant II.csv	Dryad Digital Repository	doi:10.5061/dryad.7hf2j	https://doi.org/10.5061/dryad.7hf2j
II_a_Aug_15	Fish identification	II_a_Aug_15_identification	Underwater census_Plant II.csv	Dryad Digital Repository	doi:10.5061/dryad.7hf2j	https://doi.org/10.5061/dryad.7hf2j
II_a_Nov_15	Fish identification	II_a_Nov_15_identification	Underwater census_Plant II.csv	Dryad Digital Repository	doi:10.5061/dryad.7hf2j	https://doi.org/10.5061/dryad.7hf2j
II_a_Apr_16	Fish identification	II_a_Apr_16_identification	Underwater census_Plant II.csv	Dryad Digital Repository	doi:10.5061/dryad.7hf2j	https://doi.org/10.5061/dryad.7hf2j
II_a_Jun_16	Fish identification	II_a_Jun_16_identification	Underwater census_Plant II.csv	Dryad Digital Repository	doi:10.5061/dryad.7hf2j	https://doi.org/10.5061/dryad.7hf2j
II_a_Aug_16	Fish identification	II_a_Aug_16_identification	Underwater census_Plant II.csv	Dryad Digital Repository	doi:10.5061/dryad.7hf2j	https://doi.org/10.5061/dryad.7hf2j
II_a_Oct_16	Fish identification	II_a_Oct_16_identification	Underwater census_Plant II.csv	Dryad Digital Repository	doi:10.5061/dryad.7hf2j	https://doi.org/10.5061/dryad.7hf2j
II_a_Apr_17	Fish identification	II_a_Apr_17_identification	Underwater census_Plant II.csv	Dryad Digital Repository	doi:10.5061/dryad.7hf2j	https://doi.org/10.5061/dryad.7hf2j
II_a_Jun_17	Fish identification	II_a_Jun_17_identification	Underwater census_Plant II.csv	Dryad Digital Repository	doi:10.5061/dryad.7hf2j	https://doi.org/10.5061/dryad.7hf2j
II_b_Sep_00	Fish identification	II_b_Sep_00_identification	Underwater census_Plant II.csv	Dryad Digital Repository	doi:10.5061/dryad.7hf2j	https://doi.org/10.5061/dryad.7hf2j
II_b_Mar_01	Fish identification	II_b_Mar_01_identification	Underwater census_Plant II.csv	Dryad Digital Repository	doi:10.5061/dryad.7hf2j	https://doi.org/10.5061/dryad.7hf2j
II_b_Jun_01	Fish identification	II_b_Jun_01_identification	Underwater census_Plant II.csv	Dryad Digital Repository	doi:10.5061/dryad.7hf2j	https://doi.org/10.5061/dryad.7hf2j
II_b_Jul_01	Fish identification	II_b_Jul_01_identification	Underwater census_Plant II.csv	Dryad Digital Repository	doi:10.5061/dryad.7hf2j	https://doi.org/10.5061/dryad.7hf2j
II_b_Nov_01	Fish identification	II_b_Nov_01_identification	Underwater census_Plant II.csv	Dryad Digital Repository	doi:10.5061/dryad.7hf2j	https://doi.org/10.5061/dryad.7hf2j
II_b_Mar_02	Fish identification	II_b_Mar_02_identification	Underwater census_Plant II.csv	Dryad Digital Repository	doi:10.5061/dryad.7hf2j	https://doi.org/10.5061/dryad.7hf2j
II_b_Jun_02	Fish identification	II_b_Jun_02_identification	Underwater census_Plant II.csv	Dryad Digital Repository	doi:10.5061/dryad.7hf2j	https://doi.org/10.5061/dryad.7hf2j
II_b_Aug_02	Fish identification	II_b_Aug_02_identification	Underwater census_Plant II.csv	Dryad Digital Repository	doi:10.5061/dryad.7hf2j	https://doi.org/10.5061/dryad.7hf2j
II_b_Nov_02	Fish identification	II_b_Nov_02_identification	Underwater census_Plant II.csv	Dryad Digital Repository	doi:10.5061/dryad.7hf2j	https://doi.org/10.5061/dryad.7hf2j
II_b_May_03	Fish identification	II_b_May_03_identification	Underwater census_Plant II.csv	Dryad Digital Repository	doi:10.5061/dryad.7hf2j	https://doi.org/10.5061/dryad.7hf2j
II_b_Jun_03	Fish identification	II_b_Jun_03_identification	Underwater census_Plant II.csv	Dryad Digital Repository	doi:10.5061/dryad.7hf2j	https://doi.org/10.5061/dryad.7hf2j
II_b_Jul_03	Fish identification	II_b_Jul_03_identification	Underwater census_Plant II.csv	Dryad Digital Repository	doi:10.5061/dryad.7hf2j	https://doi.org/10.5061/dryad.7hf2j
II_b_Aug_03	Fish identification	II_b_Aug_03_identification	Underwater census_Plant II.csv	Dryad Digital Repository	doi:10.5061/dryad.7hf2j	https://doi.org/10.5061/dryad.7hf2j
II_b_Jun_04	Fish identification	II_b_Jun_04_identification	Underwater census_Plant II.csv	Dryad Digital Repository	doi:10.5061/dryad.7hf2j	https://doi.org/10.5061/dryad.7hf2j
II_b_Jul_04	Fish identification	II_b_Jul_04_identification	Underwater census_Plant II.csv	Dryad Digital Repository	doi:10.5061/dryad.7hf2j	https://doi.org/10.5061/dryad.7hf2j
II_b_Aug_04	Fish identification	II_b_Aug_04_identification	Underwater census_Plant II.csv	Dryad Digital Repository	doi:10.5061/dryad.7hf2j	https://doi.org/10.5061/dryad.7hf2j
II_b_Sep_04	Fish identification	II_b_Sep_04_identification	Underwater census_Plant II.csv	Dryad Digital Repository	doi:10.5061/dryad.7hf2j	https://doi.org/10.5061/dryad.7hf2j
II_b_Jun_05	Fish identification	II_b_Jun_05_identification	Underwater census_Plant II.csv	Dryad Digital Repository	doi:10.5061/dryad.7hf2j	https://doi.org/10.5061/dryad.7hf2j
II_b_Jul_05	Fish identification	II_b_Jul_05_identification	Underwater census_Plant II.csv	Dryad Digital Repository	doi:10.5061/dryad.7hf2j	https://doi.org/10.5061/dryad.7hf2j
II_b_Aug_05	Fish identification	II_b_Aug_05_identification	Underwater census_Plant II.csv	Dryad Digital Repository	doi:10.5061/dryad.7hf2j	https://doi.org/10.5061/dryad.7hf2j
II_b_Nov_05	Fish identification	II_b_Nov_05_identification	Underwater census_Plant II.csv	Dryad Digital Repository	doi:10.5061/dryad.7hf2j	https://doi.org/10.5061/dryad.7hf2j
II_b_May_06	Fish identification	II_b_May_06_identification	Underwater census_Plant II.csv	Dryad Digital Repository	doi:10.5061/dryad.7hf2j	https://doi.org/10.5061/dryad.7hf2j
II_b_Jun_06	Fish identification	II_b_Jun_06_identification	Underwater census_Plant II.csv	Dryad Digital Repository	doi:10.5061/dryad.7hf2j	https://doi.org/10.5061/dryad.7hf2j
II_b_Jul_06	Fish identification	II_b_Jul_06_identification	Underwater census_Plant II.csv	Dryad Digital Repository	doi:10.5061/dryad.7hf2j	https://doi.org/10.5061/dryad.7hf2j
II_b_Aug_06	Fish identification	II_b_Aug_06_identification	Underwater census_Plant II.csv	Dryad Digital Repository	doi:10.5061/dryad.7hf2j	https://doi.org/10.5061/dryad.7hf2j
II_b_May_07	Fish identification	II_b_May_07_identification	Underwater census_Plant II.csv	Dryad Digital Repository	doi:10.5061/dryad.7hf2j	https://doi.org/10.5061/dryad.7hf2j
II_b_Jun_07	Fish identification	II_b_Jun_07_identification	Underwater census_Plant II.csv	Dryad Digital Repository	doi:10.5061/dryad.7hf2j	https://doi.org/10.5061/dryad.7hf2j
II_b_Jul_07	Fish identification	II_b_Jul_07_identification	Underwater census_Plant II.csv	Dryad Digital Repository	doi:10.5061/dryad.7hf2j	https://doi.org/10.5061/dryad.7hf2j
II_b_Oct_07	Fish identification	II_b_Oct_07_identification	Underwater census_Plant II.csv	Dryad Digital Repository	doi:10.5061/dryad.7hf2j	https://doi.org/10.5061/dryad.7hf2j
II_b_May_08	Fish identification	II_b_May_08_identification	Underwater census_Plant II.csv	Dryad Digital Repository	doi:10.5061/dryad.7hf2j	https://doi.org/10.5061/dryad.7hf2j
II_b_Jun_08	Fish identification	II_b_Jun_08_identification	Underwater census_Plant II.csv	Dryad Digital Repository	doi:10.5061/dryad.7hf2j	https://doi.org/10.5061/dryad.7hf2j
II_b_Jul_08	Fish identification	II_b_Jul_08_identification	Underwater census_Plant II.csv	Dryad Digital Repository	doi:10.5061/dryad.7hf2j	https://doi.org/10.5061/dryad.7hf2j
II_b_Oct_08	Fish identification	II_b_Oct_08_identification	Underwater census_Plant II.csv	Dryad Digital Repository	doi:10.5061/dryad.7hf2j	https://doi.org/10.5061/dryad.7hf2j
II_b_May_09	Fish identification	II_b_May_09_identification	Underwater census_Plant II.csv	Dryad Digital Repository	doi:10.5061/dryad.7hf2j	https://doi.org/10.5061/dryad.7hf2j
II_b_Jun_09	Fish identification	II_b_Jun_09_identification	Underwater census_Plant II.csv	Dryad Digital Repository	doi:10.5061/dryad.7hf2j	https://doi.org/10.5061/dryad.7hf2j
II_b_Aug_09	Fish identification	II_b_Aug_09_identification	Underwater census_Plant II.csv	Dryad Digital Repository	doi:10.5061/dryad.7hf2j	https://doi.org/10.5061/dryad.7hf2j
II_b_Nov_09	Fish identification	II_b_Nov_09_identification	Underwater census_Plant II.csv	Dryad Digital Repository	doi:10.5061/dryad.7hf2j	https://doi.org/10.5061/dryad.7hf2j
II_b_May_10	Fish identification	II_b_May_10_identification	Underwater census_Plant II.csv	Dryad Digital Repository	doi:10.5061/dryad.7hf2j	https://doi.org/10.5061/dryad.7hf2j
II_b_Jun_10	Fish identification	II_b_Jun_10_identification	Underwater census_Plant II.csv	Dryad Digital Repository	doi:10.5061/dryad.7hf2j	https://doi.org/10.5061/dryad.7hf2j
II_b_Aug_10	Fish identification	II_b_Aug_10_identification	Underwater census_Plant II.csv	Dryad Digital Repository	doi:10.5061/dryad.7hf2j	https://doi.org/10.5061/dryad.7hf2j
II_b_Oct_10	Fish identification	II_b_Oct_10_identification	Underwater census_Plant II.csv	Dryad Digital Repository	doi:10.5061/dryad.7hf2j	https://doi.org/10.5061/dryad.7hf2j
II_b_Apr_11	Fish identification	II_b_Apr_11_identification	Underwater census_Plant II.csv	Dryad Digital Repository	doi:10.5061/dryad.7hf2j	https://doi.org/10.5061/dryad.7hf2j
II_b_Jun_11	Fish identification	II_b_Jun_11_identification	Underwater census_Plant II.csv	Dryad Digital Repository	doi:10.5061/dryad.7hf2j	https://doi.org/10.5061/dryad.7hf2j
II_b_Aug_11	Fish identification	II_b_Aug_11_identification	Underwater census_Plant II.csv	Dryad Digital Repository	doi:10.5061/dryad.7hf2j	https://doi.org/10.5061/dryad.7hf2j
II_b_Oct_11	Fish identification	II_b_Oct_11_identification	Underwater census_Plant II.csv	Dryad Digital Repository	doi:10.5061/dryad.7hf2j	https://doi.org/10.5061/dryad.7hf2j
II_b_Apr_12	Fish identification	II_b_Apr_12_identification	Underwater census_Plant II.csv	Dryad Digital Repository	doi:10.5061/dryad.7hf2j	https://doi.org/10.5061/dryad.7hf2j
II_b_Jun_12	Fish identification	II_b_Jun_12_identification	Underwater census_Plant II.csv	Dryad Digital Repository	doi:10.5061/dryad.7hf2j	https://doi.org/10.5061/dryad.7hf2j
II_b_Aug_12	Fish identification	II_b_Aug_12_identification	Underwater census_Plant II.csv	Dryad Digital Repository	doi:10.5061/dryad.7hf2j	https://doi.org/10.5061/dryad.7hf2j
II_b_Oct_12	Fish identification	II_b_Oct_12_identification	Underwater census_Plant II.csv	Dryad Digital Repository	doi:10.5061/dryad.7hf2j	https://doi.org/10.5061/dryad.7hf2j
II_b_Apr_13	Fish identification	II_b_Apr_13_identification	Underwater census_Plant II.csv	Dryad Digital Repository	doi:10.5061/dryad.7hf2j	https://doi.org/10.5061/dryad.7hf2j
II_b_Jun_13	Fish identification	II_b_Jun_13_identification	Underwater census_Plant II.csv	Dryad Digital Repository	doi:10.5061/dryad.7hf2j	https://doi.org/10.5061/dryad.7hf2j
II_b_Aug_13	Fish identification	II_b_Aug_13_identification	Underwater census_Plant II.csv	Dryad Digital Repository	doi:10.5061/dryad.7hf2j	https://doi.org/10.5061/dryad.7hf2j
II_b_Nov_13	Fish identification	II_b_Nov_13_identification	Underwater census_Plant II.csv	Dryad Digital Repository	doi:10.5061/dryad.7hf2j	https://doi.org/10.5061/dryad.7hf2j
II_b_May_14	Fish identification	II_b_May_14_identification	Underwater census_Plant II.csv	Dryad Digital Repository	doi:10.5061/dryad.7hf2j	https://doi.org/10.5061/dryad.7hf2j
II_b_Jun_14	Fish identification	II_b_Jun_14_identification	Underwater census_Plant II.csv	Dryad Digital Repository	doi:10.5061/dryad.7hf2j	https://doi.org/10.5061/dryad.7hf2j
II_b_Aug_14	Fish identification	II_b_Aug_14_identification	Underwater census_Plant II.csv	Dryad Digital Repository	doi:10.5061/dryad.7hf2j	https://doi.org/10.5061/dryad.7hf2j
II_b_Oct_14	Fish identification	II_b_Oct_14_identification	Underwater census_Plant II.csv	Dryad Digital Repository	doi:10.5061/dryad.7hf2j	https://doi.org/10.5061/dryad.7hf2j
II_b_May_15	Fish identification	II_b_May_15_identification	Underwater census_Plant II.csv	Dryad Digital Repository	doi:10.5061/dryad.7hf2j	https://doi.org/10.5061/dryad.7hf2j
II_b_Jun_15	Fish identification	II_b_Jun_15_identification	Underwater census_Plant II.csv	Dryad Digital Repository	doi:10.5061/dryad.7hf2j	https://doi.org/10.5061/dryad.7hf2j
II_b_Aug_15	Fish identification	II_b_Aug_15_identification	Underwater census_Plant II.csv	Dryad Digital Repository	doi:10.5061/dryad.7hf2j	https://doi.org/10.5061/dryad.7hf2j
II_b_Nov_15	Fish identification	II_b_Nov_15_identification	Underwater census_Plant II.csv	Dryad Digital Repository	doi:10.5061/dryad.7hf2j	https://doi.org/10.5061/dryad.7hf2j
II_b_Apr_16	Fish identification	II_b_Apr_16_identification	Underwater census_Plant II.csv	Dryad Digital Repository	doi:10.5061/dryad.7hf2j	https://doi.org/10.5061/dryad.7hf2j
II_b_Jun_16	Fish identification	II_b_Jun_16_identification	Underwater census_Plant II.csv	Dryad Digital Repository	doi:10.5061/dryad.7hf2j	https://doi.org/10.5061/dryad.7hf2j
II_b_Aug_16	Fish identification	II_b_Aug_16_identification	Underwater census_Plant II.csv	Dryad Digital Repository	doi:10.5061/dryad.7hf2j	https://doi.org/10.5061/dryad.7hf2j
II_b_Oct_16	Fish identification	II_b_Oct_16_identification	Underwater census_Plant II.csv	Dryad Digital Repository	doi:10.5061/dryad.7hf2j	https://doi.org/10.5061/dryad.7hf2j
II_b_Apr_17	Fish identification	II_b_Apr_17_identification	Underwater census_Plant II.csv	Dryad Digital Repository	doi:10.5061/dryad.7hf2j	https://doi.org/10.5061/dryad.7hf2j
II_b_Jun_17	Fish identification	II_b_Jun_17_identification	Underwater census_Plant II.csv	Dryad Digital Repository	doi:10.5061/dryad.7hf2j	https://doi.org/10.5061/dryad.7hf2j
